# Supplementary material for: Identification of Highly Conserved Putative Developmental Enhancers Bound by SOX3 in Neural Progenitors Using ChIP-Seq
Source: PLoS One. 2014 Nov 19;9(11):e113361. doi: 10.1371/journal.pone.0113361 (PMC4237438; doi:10.1371/journal.pone.0113361)
Supplement: Table S1 — A list of all SOX3 peaks identified by ChIP-seq. Featuring mm9 coordinates, nearest gene, RefSeq gene ID and distance from centre of peak to nearest transcriptional start site. (XLSX) [file pone.0113361.s001.xlsx]

## Sheet: McChIPSeqsox3.nearestgene.txt
Supplemental Table 1. Coordinates (mm9) of Sox3-bound sites in NPCs, the closest RefSeq gene and ID, and distance from center of peak to TSS
Chromosome	Start	End	Nearest Gene	RefSeq ID	Distance
chr1	3052906	3053163	Xkr4	NM_001011874	151528
chr1	3539414	3539924	Xkr4	NM_001011874	335107
chr1	3639053	3639383	Xkr4	NM_001011874	434656
chr1	3943630	3944051	Xkr4	NM_001011874	739278
chr1	3972142	3972423	Xkr4	NM_001011874	767720
chr1	3984891	3985183	Xkr4	NM_001011874	780475
chr1	4140847	4141280	Rp1h	NM_011283	193160
chr1	4792611	4792921	Lypla1	NM_008866	5207
chr1	4824969	4825217	Lypla1	NM_008866	27120
chr1	4825281	4825431	Lypla1	NM_008866	27383
chr1	4825649	4825849	Lypla1	NM_008866	27776
chr1	4847687	4847961	Tcea1	NM_011541	70
chr1	5218029	5218318	Atp6v1h	NM_133826	144920
chr1	5222728	5223415	Atp6v1h	NM_133826	149818
chr1	5251341	5251627	Atp6v1h	NM_133826	178231
chr1	6107731	6107947	Rb1cc1	NM_009826	96903
chr1	6272454	6272697	Rb1cc1	NM_009826	67833.5
chr1	6719337	6719586	St18	NM_173868	669.5
chr1	6860450	6860823	St18	NM_173868	140506
chr1	7000878	7001198	Pcmtd1	NM_183028	77962
chr1	7045333	7045581	Pcmtd1	NM_183028	33543
chr1	7078704	7078989	Pcmtd1	NM_183028	153.5
chr1	7303526	7303868	Pcmtd1	NM_183028	224697
chr1	7309433	7309789	Pcmtd1	NM_183028	230611
chr1	7576509	7576750	Pcmtd1	NM_183028	497630
chr1	7609385	7609513	Pcmtd1	NM_183028	530449
chr1	7722834	7722985	Pcmtd1	NM_183028	643910
chr1	7938508	7938613	Sntg1	NM_027671	414180
chr1	7958122	7958380	Sntg1	NM_027671	394490
chr1	7961598	7961887	Sntg1	NM_027671	390998
chr1	8087063	8087465	Sntg1	NM_027671	265477
chr1	8547914	8548380	Sntg1	NM_027671	195406
chr1	8903820	8904190	Sntg1	NM_027671	551264
chr1	8930882	8931229	Sntg1	NM_027671	578314
chr1	9535451	9535784	Rrs1	NM_021511	95.5
chr1	9536031	9536787	Rrs1	NM_021511	887
chr1	9573922	9574283	Adhfe1	NM_175236	35942.5
chr1	9620540	9620701	3110035E14Rik	NM_178399	29273.5
chr1	9738404	9738734	Vcpip1	NM_173443	25292
chr1	10106190	10106595	Cspp1	NM_026493	78094.5
chr1	10587497	10587744	Cpa6	NM_177834	272814
chr1	10626508	10626803	Cpa6	NM_177834	311848
chr1	10917443	10917638	Cpa6	NM_177834	602734
chr1	11082652	11082947	C030045D06Rik	NM_001033636	171244
chr1	11267869	11268359	C030045D06Rik	NM_001033636	14071
chr1	11320280	11320619	C030045D06Rik	NM_001033636	66406.5
chr1	11341029	11341457	C030045D06Rik	NM_001033636	87200
chr1	11385482	11385799	A830018L16Rik	NM_177173	18551.5
chr1	11609974	11610102	A830018L16Rik	NM_177173	205846
chr1	11738643	11738870	A830018L16Rik	NM_177173	334564
chr1	12015972	12016297	A830018L16Rik	NM_177173	611942
chr1	12045799	12046298	A830018L16Rik	NM_177173	641856
chr1	12116601	12117160	A830018L16Rik	NM_177173	712688
chr1	12566892	12567270	Sulf1	NM_172294	141544
chr1	12626803	12627433	Sulf1	NM_172294	81507
chr1	12634776	12634971	Sulf1	NM_172294	73751.5
chr1	12647500	12647970	Sulf1	NM_172294	60890
chr1	12681868	12682519	Sulf1	NM_172294	26431.5
chr1	12682945	12683413	Sulf1	NM_172294	25446
chr1	12684553	12684850	Sulf1	NM_172294	23923.5
chr1	12708268	12708454	Sulf1	NM_172294	264
chr1	12708522	12708873	Sulf1	NM_172294	72.5
chr1	12734632	12735435	Sulf1	NM_172294	26408.5
chr1	12804271	12805011	Sulf1	NM_172294	96016
chr1	12825366	12826019	Sulf1	NM_172294	117068
chr1	12826145	12826430	Sulf1	NM_172294	117662
chr1	12981068	12981577	Slco5a1	NM_172841	124692
chr1	13117055	13117230	Prdm14	NM_001081209	13634.5
chr1	13457962	13458192	Ncoa2	NM_001077695	328838
chr1	14069664	14069891	Eya1	NM_010164	89260.5
chr1	14156486	14156844	Eya1	NM_010164	2373
chr1	14182822	14183074	Eya1	NM_010164	23910
chr1	14255893	14256117	Eya1	NM_010164	96967
chr1	14888368	14888553	Trpa1	NM_177781	25732.5
chr1	15781738	15782137	Terf1	NM_009352	13800.5
chr1	15805021	15805468	Terf1	NM_009352	9506.5
chr1	16077276	16077753	Rpl7	NM_011291	13863.5
chr1	16094925	16095153	Rpl7	NM_011291	3661
chr1	16120038	16120494	Rdh10	NM_133832	24304
chr1	16283890	16284390	Stau2	NM_001111271	65250
chr1	16315761	16316126	Stau2	NM_001111271	97053.5
chr1	16646848	16647314	Tceb1	NM_026456	14236
chr1	16814265	16815151	Ly96	NM_016923	136172
chr1	16928352	16928600	Jph1	NM_020604	59068
chr1	17659876	17660410	Pi15	NM_053191	68068
chr1	17922073	17922477	Crispld1	NM_031402	204778
chr1	18213444	18213866	Defb18	NM_001039123	12898
chr1	18258887	18259257	Defb41	NM_183124	18012
chr1	18277471	18277770	Defb41	NM_183124	36560.5
chr1	19917804	19918395	Pkhd1	NM_153179	129760
chr1	19971242	19971589	Pkhd1	NM_153179	76443.5
chr1	20292511	20293434	Pkhd1	NM_153179	245114
chr1	20490532	20490842	Pkhd1	NM_153179	442828
chr1	20810286	20810567	Mcm3	NM_008563	17332.5
chr1	20857397	20857861	Paqr8	NM_028829	23073
chr1	22473476	22473819	Rims1	NM_001012623	195146
chr1	22915226	22915666	Rims1	NM_001012623	636944
chr1	23309078	23309196	Ogfrl1	NM_001081079	64125
chr1	23605297	23605432	B3gat2	NM_172124	163400
chr1	24618337	24623027	Col19a1	NM_007733	356161
chr1	25069674	25069996	Bai3	NM_175642	54559
chr1	25366816	25367270	Bai3	NM_175642	242649
chr1	26445337	26445568	4931408C20Rik	NM_001033764	293206
chr1	30416940	30417101	Phf3	NM_001081080	442166
chr1	30471890	30472198	Phf3	NM_001081080	387142
chr1	30605567	30606115	Phf3	NM_001081080	253345
chr1	30696603	30696896	Phf3	NM_001081080	162436
chr1	31290531	31290891	4930521A18Rik	NM_029062	11028
chr1	31473337	31473483	4930521A18Rik	NM_029062	193727
chr1	31735433	31735780	4930521A18Rik	NM_029062	455924
chr1	33174235	33174334	Prim2	NM_008922	336370
chr1	33297127	33297429	Prim2	NM_008922	213377
chr1	33309968	33310071	Prim2	NM_008922	200636
chr1	33687815	33688177	Prim2	NM_008922	177341
chr1	33871325	33871517	Zfp451	NM_133817	52824
chr1	34063826	34064270	Dst	NM_133833	4621
chr1	34160594	34161021	Dst	NM_133833	92138.5
chr1	34273405	34273676	Dst	NM_133833	204872
chr1	34287070	34287420	Dst	NM_133833	218576
chr1	34287429	34287660	Dst	NM_133833	218876
chr1	34489606	34489878	Ccdc115	NM_027159	3778
chr1	34516433	34516647	Ptpn18	NM_011206	50
chr1	34525379	34525683	Ptpn18	NM_011206	8941
chr1	34713277	34713667	9430069J07Rik	NM_213727	76901
chr1	35050132	35050290	Plekhb2	NM_145516	143408
chr1	35172385	35172747	Plekhb2	NM_145516	265763
chr1	35754625	35755101	Hs6st1	NM_015818	370390
chr1	35926525	35926876	Hs6st1	NM_015818	198552
chr1	36001035	36001411	Hs6st1	NM_015818	124030
chr1	36060528	36060777	Hs6st1	NM_015818	64600.5
chr1	36074098	36074350	Hs6st1	NM_015818	51029
chr1	36117843	36118337	Hs6st1	NM_015818	7163
chr1	36119948	36120267	Hs6st1	NM_015818	5145.5
chr1	36121800	36121947	Hs6st1	NM_015818	3379.5
chr1	36171598	36171979	Hs6st1	NM_015818	46535.5
chr1	36308388	36308625	Ugcgl1	NM_198899	108174
chr1	36344155	36344834	Lincr	NM_153408	23048.5
chr1	36425928	36426240	4632411B12Rik	NM_172652	33510
chr1	36613304	36613771	Ankrd39	NM_026241	18520.5
chr1	36613835	36614334	Ankrd39	NM_026241	19067.5
chr1	36637489	36637704	BC050210	NM_201365	19221.5
chr1	36652973	36653375	BC050210	NM_201365	3644
chr1	36676817	36677258	BC050210	NM_201365	20219.5
chr1	36905209	36905447	Tmem131	NM_018872	56295
chr1	36996632	36996847	Tmem131	NM_018872	147706
chr1	37042707	37043123	Tmem131	NM_018872	193882
chr1	37289722	37290006	Cnga3	NM_009918	13759
chr1	37356421	37356677	Inpp4a	NM_030266	188
chr1	37491214	37491615	Unc50	NM_026123	4398.5
chr1	37921993	37922275	Tsga10	NM_207228	110514
chr1	37947096	37947365	Mitd1	NM_026913	11496.5
chr1	38452108	38452438	Rev1	NM_019570	342643
chr1	38610021	38610335	Lonrf2	NM_001029878	241175
chr1	38619413	38619603	Lonrf2	NM_001029878	231845
chr1	38663453	38664004	Lonrf2	NM_001029878	187624
chr1	38984691	38984944	Nms	NM_001011684	11175.5
chr1	39478682	39478887	Tbc1d8	NM_018775	50440.5
chr1	39576270	39576540	D1Bwg0212e	NM_028043	16241
chr1	39957445	39957745	Map4k4	NM_008696	162
chr1	39958208	39958493	Map4k4	NM_008696	593.5
chr1	39959410	39959979	Map4k4	NM_008696	1937.5
chr1	39980417	39980659	Map4k4	NM_008696	22781
chr1	41188021	41188631	Tmem182	NM_001081198	325881
chr1	41197343	41197771	Tmem182	NM_001081198	335112
chr1	41447103	41447498	Tmem182	NM_001081198	584856
chr1	42115300	42115831	Pou3f3	NM_008900	638424
chr1	42164274	42164830	Pou3f3	NM_008900	589438
chr1	42770187	42770530	Pou3f3	NM_008900	16368.5
chr1	43151107	43151280	Tgfbrap1	NM_001013025	47080.5
chr1	43243031	43243650	Fhl2	NM_010212	63422.5
chr1	43877530	43877669	Uxs1	NM_026430	70524.5
chr1	43884710	43885000	Uxs1	NM_026430	77780
chr1	44159111	44159396	Kdelc1	NM_023645	4136.5
chr1	44175577	44175820	Kdelc1	NM_023645	12308.5
chr1	44176434	44176655	Bivm	NM_144558	306.5
chr1	44204572	44204996	Ercc5	NM_011729	93
chr1	44670176	44670573	Gulp1	NM_027506	61837.5
chr1	44878183	44878344	Gulp1	NM_028450	132226
chr1	45008054	45008147	Gulp1	NM_028450	262062
chr1	45414877	45415241	Col3a1	NM_009930	46569
chr1	45632075	45632390	Col5a2	NM_007737	201058
chr1	45851837	45852111	Wdr75	NM_028599	371
chr1	46132878	46133112	Slc40a1	NM_016917	168081
chr1	46313672	46313856	Slc40a1	NM_016917	348850
chr1	46910207	46910834	Slc39a10	NM_172653	46132.5
chr1	46973213	46973494	Slc39a10	NM_172653	108966
chr1	47220794	47221076	Slc39a10	NM_172653	356547
chr1	48709431	48709797	C230029F24Rik	NM_001002792	591845
chr1	49765681	49765932	C230029F24Rik	NM_001002792	464348
chr1	51286781	51287113	Tmeff2	NM_019790	302581
chr1	51693566	51693994	Myo1b	NM_010863	112829
chr1	51754463	51754842	Myo1b	NM_010863	51956.5
chr1	51988377	51988833	Myo1b	NM_010863	181996
chr1	52065897	52066243	Stat4	NM_011487	983
chr1	52921143	52921447	Hibch	NM_146108	19406
chr1	53010381	53010724	1700019D03Rik	NM_144953	28582.5
chr1	53248170	53248545	Pms1	NM_153556	2326.5
chr1	53267032	53267326	Pms1	NM_153556	21148
chr1	53416477	53416705	Asnsd1	NM_133728	15104
chr1	53638117	53638535	Stk17b	NM_133810	174029
chr1	53688930	53689496	Stk17b	NM_133810	123142
chr1	53806717	53807091	Stk17b	NM_133810	5451
chr1	53880565	53880939	Hecw2	NM_001001883	10687
chr1	53923336	53923608	Hecw2	NM_001001883	53407
chr1	54307373	54307652	4930511H11Rik	NM_030025	13.5
chr1	54441137	54441413	Gtf3c3	NM_001033194	13149
chr1	54465237	54465653	Gtf3c3	NM_001033194	11021
chr1	54614485	54614719	Ankrd44	NM_001081433	87581
chr1	55144855	55145130	Hspe1	NM_008303	167.5
chr1	55255492	55255819	Rftn2	NM_028713	28652.5
chr1	55293925	55294197	Mars2	NM_175439	41
chr1	55723256	55723531	Boll	NM_029267	320294
chr1	56839074	56839315	Satb2	NM_139146	11629.5
chr1	57562321	57562623	9430016H08Rik	NM_001081181	99301
chr1	57947101	57947469	2810022L02Rik	NM_144882	115514
chr1	58052743	58052990	Sgol2	NM_199007	42.5
chr1	58431702	58431998	Aox3l1	NM_001008419	96681
chr1	58481487	58481696	Clk1	NM_001042634	12748.5
chr1	58502162	58502502	Ppil3	NM_027351	14492
chr1	58625365	58625598	BC049806	NM_172513	41389.5
chr1	58627343	58627691	BC049806	NM_172513	43425
chr1	58670711	58670951	Ndufb3	NM_025597	27389
chr1	58946688	58947032	Trak2	NM_172406	10433
chr1	59016192	59016336	Trak2	NM_172406	58971
chr1	59030156	59030500	Als2cr2	NM_172656	86
chr1	59168319	59168778	Als2cr4	NM_001037812	11108.5
chr1	59176849	59177016	Als2cr4	NM_001033449	19496.5
chr1	59294095	59294395	Als2	NM_028717	74470
chr1	59371956	59372526	Als2	NM_028717	152466
chr1	59432930	59433182	Fzd7	NM_008057	105934
chr1	59433294	59433606	Fzd7	NM_008057	105540
chr1	59471183	59471432	Fzd7	NM_008057	67682.5
chr1	59471479	59472083	Fzd7	NM_008057	67209
chr1	59479860	59480346	Fzd7	NM_008057	58887
chr1	59538308	59538610	Fzd7	NM_008057	531
chr1	59538844	59539114	Fzd7	NM_008057	11
chr1	59572879	59573064	Gm973	NM_001013771	135.5
chr1	59641923	59642253	Gm973	NM_001013771	68981
chr1	59741643	59741941	Nol5	NM_018868	57
chr1	59754566	59754848	Nol5	NM_018868	12858
chr1	60237091	60237243	Nbeal1	NM_173444	275
chr1	60466058	60466255	Abi2	NM_198127	484.5
chr1	60483420	60483721	Abi2	NM_198127	16929.5
chr1	60489223	60489588	Abi2	NM_198127	22764.5
chr1	60693398	60693696	Raph1	NM_001045513	153519
chr1	60907854	60908415	Ctla4	NM_009843	57733.5
chr1	61152295	61152646	Icos	NM_017480	117700
chr1	61731749	61732070	Pard3b	NM_001081050	46512.5
chr1	62228253	62228696	Pard3b	NM_001081050	543078
chr1	62610837	62611190	Pard3b	NM_001081050	925616
chr1	62830157	62830479	Nrp2	NM_001077406	80428
chr1	62974073	62974366	Nrp2	NM_001077403	224330
chr1	63250932	63251241	Gpr1	NM_146250	21819.5
chr1	63294014	63294274	Gpr1	NM_146250	64877
chr1	63461527	63461874	Adam23	NM_011780	30776.5
chr1	64168648	64169145	Klf7	NM_033563	86650.5
chr1	64390158	64390579	Creb1	NM_009952	189008
chr1	64701995	64702298	Ccnyl1	NM_001097644	35771.5
chr1	64780099	64780437	Fzd5	NM_001042659	3137
chr1	64963432	64963856	9430067K14Rik	NM_001039493	127950
chr1	65003290	65003534	9430067K14Rik	NM_001039493	167718
chr1	65084044	65084384	4921521F21Rik	NM_027582	24555
chr1	65353256	65353776	Pthr2	NM_139270	4314
chr1	65468976	65469507	Pthr2	NM_139270	111412
chr1	66171196	66171668	Mtap2	NM_001039934	50470
chr1	66312982	66313260	Mtap2	NM_001039934	91219
chr1	66396156	66396411	Mtap2	NM_001039934	174382
chr1	66489572	66489815	Mtap2	NM_001039934	267792
chr1	67007290	67007800	Myl1	NM_021285	36674
chr1	67841400	67841906	Erbb4	NM_010154	244886
chr1	67982313	67982693	Erbb4	NM_010154	104036
chr1	68093703	68094026	Erbb4	NM_010154	7325.5
chr1	68723054	68723423	Erbb4	NM_010154	636700
chr1	69503310	69503518	Ikzf2	NM_011770	74369
chr1	69506436	69506837	Ikzf2	NM_011770	71146.5
chr1	71661155	71661718	Fn1	NM_010233	29340.5
chr1	71699822	71700059	Fn1	NM_010233	67844.5
chr1	71720150	71720491	Fn1	NM_010233	88224.5
chr1	72272460	72273495	Mreg	NM_001005423	66959.5
chr1	72275563	72275942	Mreg	NM_001005423	69734.5
chr1	72282974	72284167	Pecr	NM_023523	22179.5
chr1	72290322	72290611	Pecr	NM_023523	15283.5
chr1	72290696	72291374	Pecr	NM_023523	14715
chr1	72301244	72302676	Pecr	NM_023523	3790
chr1	72353810	72354220	Xrcc5	NM_009533	21
chr1	72629605	72630067	Smarcal1	NM_018817	8
chr1	72766957	72767214	Rpl37a	NM_009084	9222.5
chr1	72852584	72853260	Igfbp2	NM_008342	18154
chr1	72860343	72860503	Igfbp2	NM_008342	10653
chr1	72860580	72860962	Igfbp2	NM_008342	10305
chr1	72870451	72870670	Igfbp2	NM_008342	515.5
chr1	73006867	73007327	Tnp1	NM_009407	54551
chr1	73106749	73107186	Tnp1	NM_009407	45319.5
chr1	73131511	73131806	Tnp1	NM_009407	70010.5
chr1	73215886	73216297	Tnp1	NM_009407	154444
chr1	73317258	73317750	Tnp1	NM_009407	255856
chr1	73689290	73689715	Rufy4	NM_001034060	482612
chr1	73834213	73834731	Rufy4	NM_001034060	337642
chr1	73879831	73880220	Rufy4	NM_001034060	292088
chr1	74014900	74015232	Rufy4	NM_001034060	157048
chr1	74144516	74144741	Rufy4	NM_001034060	27485.5
chr1	74150322	74150542	Rufy4	NM_001034060	21682
chr1	74157900	74158251	Rufy4	NM_001034060	14038.5
chr1	74331358	74331637	Pnkd	NM_025580	109.5
chr1	74433492	74433775	Slc11a1	NM_013612	11831.5
chr1	74443951	74444234	Ctdsp1	NM_153088	5920.5
chr1	74634434	74634907	Zfp142	NM_029888	22969.5
chr1	74647874	74648183	Stk36	NM_175031	0.5
chr1	74852978	74853127	Wnt10a	NM_009518	14963.5
chr1	74871065	74872003	Wnt10a	NM_009518	33445
chr1	75163419	75163840	Zfand2b	NM_026846	1689.5
chr1	75176866	75177150	Abcb6	NM_023732	8794
chr1	75188503	75188718	Ankzf1	NM_026187	97.5
chr1	75341124	75341559	Des	NM_010043	15576.5
chr1	75377589	75377927	Speg	NM_007463	5887
chr1	75659172	75659553	Slc4a3	NM_009208	116490
chr1	75659568	75659787	Slc4a3	NM_009208	116806
chr1	75993770	75994096	Slc4a3	NM_009208	451061
chr1	77436993	77437528	Epha4	NM_007936	73501.5
chr1	77438019	77438354	Epha4	NM_007936	74427.5
chr1	77458251	77458932	Epha4	NM_007936	94832.5
chr1	77490627	77490897	Epha4	NM_007936	127003
chr1	77491569	77492025	Epha4	NM_007936	128038
chr1	77498981	77499819	Epha4	NM_007936	135641
chr1	77499915	77500208	Epha4	NM_007936	136302
chr1	77509434	77509749	Epha4	NM_007936	145832
chr1	77594255	77594600	Epha4	NM_007936	230668
chr1	77595829	77596375	Epha4	NM_007936	232343
chr1	77598208	77598614	Epha4	NM_007936	234652
chr1	77626337	77626909	Epha4	NM_007936	262864
chr1	78106889	78107329	Pax3	NM_008781	7843
chr1	78116478	78116871	Pax3	NM_008781	17408.5
chr1	78135841	78136392	Pax3	NM_008781	36850.5
chr1	78164388	78164910	Pax3	NM_008781	65383
chr1	78194666	78194965	Pax3	NM_008781	95549.5
chr1	78540269	78540582	Mogat1	NM_026713	31960.5
chr1	78556804	78556990	Mogat1	NM_026713	48432
chr1	79315777	79316192	Scg2	NM_009129	115258
chr1	79450760	79451060	Scg2	NM_009129	19667
chr1	79475895	79476039	Scg2	NM_009129	44724
chr1	79577885	79578143	Ap1s3	NM_183027	25436
chr1	79669680	79669948	Ap1s3	NM_183027	66364
chr1	79772608	79772817	Mrpl44	NM_001081210	120.5
chr1	80234046	80234410	A830043J08Rik	NM_173425	38948
chr1	81545636	81545850	9430031J16Rik	NM_172849	471852
chr1	81574255	81574536	9430031J16Rik	NM_172849	500504
chr1	81589889	81590458	9430031J16Rik	NM_172849	516282
chr1	81605382	81605730	9430031J16Rik	NM_172849	531665
chr1	81735975	81736315	9430031J16Rik	NM_172849	662254
chr1	82019801	82020011	Irs1	NM_010570	209773
chr1	82471003	82471326	Col4a4	NM_007735	23867.5
chr1	82867467	82867796	Hrb	NM_010472	31574.5
chr1	84214296	84214927	5033414K04Rik	NM_001003948	181736
chr1	84329569	84330035	Dner	NM_152915	36611
chr1	84415235	84415404	Dner	NM_152915	48906.5
chr1	84546125	84546464	Dner	NM_152915	179882
chr1	84990245	84991949	Slc16a14	NM_027921	87818
chr1	85283541	85288693	C130026I21Rik	NM_001037909	43199
chr1	87476718	87478629	Sp110	NM_175397	4199.5
chr1	87761029	87761237	Cab39	NM_133781	71112
chr1	87928778	87929530	Spata3	NM_027300	10627
chr1	88191509	88191913	B3gnt7	NM_145222	8331
chr1	88205015	88205231	B3gnt7	NM_145222	5081
chr1	88207379	88208041	B3gnt7	NM_145222	7668
chr1	88255869	88256411	Ncl	NM_010880	14847
chr1	88331010	88331519	Nmur1	NM_010341	48365.5
chr1	88339085	88339382	Nmur1	NM_010341	56334.5
chr1	88383889	88384358	Ptma	NM_008972	39186.5
chr1	88399864	88400192	Ptma	NM_008972	23282
chr1	88400499	88401131	Ptma	NM_008972	22495
chr1	88405925	88406392	Ptma	NM_008972	17151.5
chr1	88406783	88407218	Ptma	NM_008972	16309.5
chr1	88421696	88421920	Ptma	NM_008972	1502
chr1	88422948	88423485	Ptma	NM_008972	93.5
chr1	88483390	88483811	Cops7b	NM_172974	73.5
chr1	88530475	88530801	Cops7b	NM_172974	46964
chr1	88814521	88814933	Dis3l2	NM_153530	214310
chr1	88899277	88899687	Dis3l2	NM_153530	299065
chr1	89477355	89477818	Ngef	NM_001111314	104184
chr1	90173529	90174492	A730008H23Rik	NM_172505	12608.5
chr1	90227710	90228372	Trpm8	NM_134252	24755
chr1	90509755	90509985	Arl4c	NM_177305	84930
chr1	90536671	90536926	Arl4c	NM_177305	58001.5
chr1	90564930	90565241	Arl4c	NM_177305	29714.5
chr1	90565412	90565793	Arl4c	NM_177305	29197.5
chr1	90574918	90575234	Arl4c	NM_177305	19724
chr1	90602401	90602686	Arl4c	NM_177305	7743.5
chr1	90642708	90642852	Arl4c	NM_177305	47980
chr1	90653989	90654170	Arl4c	NM_177305	59279.5
chr1	90736635	90737052	Arl4c	NM_177305	142044
chr1	90968965	90969210	Sh3bp4	NM_133816	2051.5
chr1	91131948	91132130	Sh3bp4	NM_133816	165003
chr1	91326792	91327059	Centg2	NM_001037136	24459.5
chr1	91337973	91338177	Centg2	NM_001037136	13310
chr1	91600108	91600385	Centg2	NM_001037136	248862
chr1	91756910	91757215	Centg2	NM_001037136	405678
chr1	91767127	91767626	Centg2	NM_001037136	415992
chr1	91772997	91773502	Centg2	NM_001037136	421864
chr1	91776929	91777183	Centg2	NM_001037136	425671
chr1	91819188	91819776	Gbx2	NM_010262	5054
chr1	91831293	91831631	Gbx2	NM_010262	6926
chr1	91838868	91839024	Asb18	NM_139152	10306
chr1	92099067	92099297	Cxcr7	NM_007722	1395
chr1	92143240	92143485	Cxcr7	NM_007722	42785.5
chr1	92208145	92208467	Cxcr7	NM_007722	107729
chr1	92342688	92343185	Cops8	NM_133805	157062
chr1	92428706	92428967	Cops8	NM_133805	71162.5
chr1	92440583	92441212	Cops8	NM_133805	59101.5
chr1	92441331	92441717	Cops8	NM_133805	58475
chr1	93309752	93310034	Hes6	NM_019479	1834
chr1	93355967	93356349	Per2	NM_011066	43600
chr1	93389338	93389781	Traf3ip1	NM_028718	1693.5
chr1	93651688	93652024	Twist2	NM_007855	46197
chr1	94328722	94329023	Ndufa10	NM_024197	7422.5
chr1	94573997	94574576	Otos	NM_153114	33492.5
chr1	94803504	94803656	Dusp28	NM_175118	15
chr1	95011680	95011959	Kif1a	NM_001110315	99787.5
chr1	95094055	95094706	2310007B03Rik	NM_172411	46448.5
chr1	95140618	95140943	Sned1	NM_172463	8307.5
chr1	95484071	95484429	Farp2	NM_145519	75549
chr1	95700185	95700400	Ing5	NM_025454	248.5
chr1	95772795	95773092	Gal3st2	NM_199366	15023.5
chr1	95780184	95780735	D2hgdh	NM_178882	58586.5
chr1	95847499	95848050	D2hgdh	NM_178882	125902
chr1	95852148	95852281	EG619597	NM_001039219	34870.5
chr1	96093088	96093191	Pdcd1	NM_008798	158258
chr1	96166682	96166841	Pdcd1	NM_008798	231880
chr1	96685680	96685868	Tmem157	NM_026321	524430
chr1	97169907	97170261	Tmem157	NM_026321	40120
chr1	97397164	97397341	St8sia4	NM_009183	87005.5
chr1	97942112	97942757	St8sia4	NM_009183	458176
chr1	98318197	98318387	Slco4c1	NM_172658	397068
chr1	98771317	98771599	Slco4c1	NM_172658	56098
chr1	99437311	99437661	D1Ertd622e	NM_133825	102993
chr1	99519427	99519655	D1Ertd622e	NM_133825	20938
chr1	101867289	101867851	C230078M14Rik	NM_172851	198229
chr1	101975716	101975966	C230078M14Rik	NM_172851	306500
chr1	102076726	102076916	C230078M14Rik	NM_172851	407480
chr1	102127895	102128427	C230078M14Rik	NM_172851	458820
chr1	102313343	102313582	C230078M14Rik	NM_172851	644122
chr1	102342916	102343247	C230078M14Rik	NM_172851	673740
chr1	102774622	102775116	C230078M14Rik	NM_172851	1105528
chr1	102988734	102989236	C230078M14Rik	NM_172851	1319644
chr1	103525026	103525438	C230078M14Rik	NM_172851	1855891
chr1	103580392	103580852	C230078M14Rik	NM_172851	1911281
chr1	103653628	103654145	C230078M14Rik	NM_172851	1.98455e+06
chr1	103815388	103815840	C230078M14Rik	NM_172851	2146273
chr1	104184918	104185171	C230078M14Rik	NM_172851	2.5157e+06
chr1	104524778	104524907	Cdh20	NM_011800	2.14055e+06
chr1	106744834	106745213	Cdh20	NM_011800	79628.5
chr1	106909162	106909623	Cdh20	NM_011800	243998
chr1	108067935	108068258	Tnfrsf11a	NM_009399	390798
chr1	108096285	108096537	Bcl2	NM_009741	338344
chr1	108118619	108118924	Bcl2	NM_009741	315984
chr1	108439847	108440107	Bcl2	NM_009741	5222
chr1	108618550	108619014	Fvt1	NM_027534	2696
chr1	108656260	108656606	Fvt1	NM_027534	34955
chr1	109757841	109758119	Serpinb8	NM_011459	271333
chr1	109875031	109875310	Serpinb8	NM_011459	388524
chr1	109920384	109920654	Serpinb8	NM_011459	433872
chr1	111507857	111508054	Cdh7	NM_172853	372358
chr1	112344217	112344696	Cdh7	NM_172853	464144
chr1	112687278	112687549	Cdh19	NM_001081386	98357.5
chr1	113595690	113596071	Dsel	NM_001081316	159398
chr1	114851302	114851534	Dsel	NM_001081316	1096140
chr1	115855953	115856221	Cntnap5a	NM_001077425	1725626
chr1	115860545	115860921	Cntnap5a	NM_001077425	1720980
chr1	115867197	115867548	Cntnap5a	NM_001077425	1.71434e+06
chr1	116490969	116491202	Cntnap5a	NM_001077425	1.09063e+06
chr1	116746247	116746643	Cntnap5a	NM_001077425	835268
chr1	117740222	117740622	Cntnap5a	NM_001077425	158709
chr1	118022410	118022739	Cntnap5a	NM_001077425	440862
chr1	118263358	118263840	Cntnap5a	NM_001077425	681886
chr1	119187375	119187589	Cntnap5a	NM_001077425	1605769
chr1	119354457	119354895	Tsn	NM_011650	840418
chr1	119355725	119356153	Tsn	NM_011650	839155
chr1	120355440	120355922	Clasp1	NM_001081276	70047
chr1	120807661	120808054	Gli2	NM_001081125	77220.5
chr1	120945484	120945961	Gli2	NM_001081125	215086
chr1	120946493	120946818	Gli2	NM_001081125	216018
chr1	121201915	121202625	Inhbb	NM_008381	109771
chr1	121531387	121531683	Epb4.1l5	NM_145506	86828
chr1	121765494	121765855	Ptpn4	NM_019933	211006
chr1	121809636	121809974	Tmem177	NM_175106	5328
chr1	122035562	122035846	3110009E18Rik	NM_028439	17933
chr1	123073758	123074037	Insig2	NM_133748	127032
chr1	123603565	123603880	Ddx18	NM_025860	153308
chr1	124253639	124253827	Ddx18	NM_025860	803318
chr1	125697802	125698056	Dpp10	NM_199021	469210
chr1	126071441	126071758	Dpp10	NM_199021	842880
chr1	127332337	127332787	Actr3	NM_023735	43080
chr1	127751201	127751560	Lypd1	NM_145100	17237.5
chr1	128025734	128026060	E030049G20Rik	NM_172484	215685
chr1	128333383	128333829	E030049G20Rik	NM_172484	523394
chr1	128571575	128571960	E030049G20Rik	NM_001081756	761556
chr1	128758315	128758841	E030049G20Rik	NM_001081756	948366
chr1	129135559	129136057	Mgat5	NM_145128	34246
chr1	129472320	129472556	Tmem163	NM_028135	85520
chr1	129670355	129670787	Ccnt2	NM_028399	169
chr1	129801420	129801737	Rab3gap1	NM_178690	36229.5
chr1	129897467	129897705	Zranb3	NM_027678	46824
chr1	130288889	130289312	Dars	NM_145507	28817.5
chr1	130368529	130368844	Dars	NM_177445	108400
chr1	130368848	130369043	Dars	NM_177445	108660
chr1	130369050	130369329	Dars	NM_177445	108904
chr1	130482735	130483137	Cxcr4	NM_009911	1839
chr1	130556602	130556882	Cxcr4	NM_009911	71967
chr1	130753515	130753786	Cxcr4	NM_009911	268876
chr1	132148073	132148349	Thsd7b	NM_172485	978161
chr1	132983078	132983376	Mapkapk2	NM_008551	32947
chr1	133262418	133262697	Srgap2	NM_001081011	80730.5
chr1	133423886	133424259	Srgap2	NM_001081011	242246
chr1	133606458	133606705	5430435G22Rik	NM_145509	21310.5
chr1	133763637	133763850	Rab7l1	NM_144875	124.5
chr1	133807638	133807799	Nucks1	NM_175294	608.5
chr1	133867344	133868099	Slc45a3	NM_145977	536.5
chr1	134036211	134036372	Pctk3	NM_008795	26168.5
chr1	134094203	134094601	Lemd1	NM_001033250	6395
chr1	134097417	134097838	Lemd1	NM_001033250	9620.5
chr1	134109697	134110001	Lemd1	NM_001033250	21842
chr1	134177197	134177473	Klhdc8a	NM_144810	17867
chr1	134184827	134185192	Klhdc8a	NM_144810	10192.5
chr1	134212515	134212666	Nuak2	NM_028778	123.5
chr1	134218990	134219780	Nuak2	NM_028778	6671
chr1	134230273	134230641	Nuak2	NM_028778	17743
chr1	134373571	134373724	Rbbp5	NM_172517	308.5
chr1	134696693	134697186	Nfasc	NM_182716	230374
chr1	134747402	134747744	Lrrn2	NM_010732	29358
chr1	134775588	134775917	Lrrn2	NM_010732	1178.5
chr1	134915972	134916119	Mdm4	NM_008575	29624.5
chr1	134930235	134931078	Mdm4	NM_008575	44235.5
chr1	134976883	134977164	Ppp1r15b	NM_133819	51015.5
chr1	135084570	135084855	Ppp1r15b	NM_133819	56673.5
chr1	135259859	135260156	Etnk2	NM_175443	140.5
chr1	135294112	135294782	Sox13	NM_011439	15571
chr1	135308118	135308535	Sox13	NM_011439	29450.5
chr1	135330954	135331270	Sox13	NM_011439	52236
chr1	135388943	135389540	Sox13	NM_011439	110366
chr1	135389879	135390326	Sox13	NM_011439	111226
chr1	135396936	135397425	Sox13	NM_011439	118304
chr1	135506657	135507083	Snrpe	NM_009227	6423
chr1	135557881	135558196	Zc3h11a	NM_144530	41591.5
chr1	135564256	135564629	Zc3h11a	NM_144530	47995.5
chr1	135590923	135591452	Lax1	NM_172842	15513.5
chr1	135957232	135957494	Fmod	NM_021355	23272
chr1	135957608	135957801	Fmod	NM_021355	23613.5
chr1	135959223	135960309	Btg2	NM_007570	11675
chr1	136302369	136302692	Cyb5r1	NM_028057	35.5
chr1	136453457	136453794	Jarid1b	NM_152895	3128.5
chr1	136610140	136610386	Syt2	NM_009307	67006
chr1	136757156	136757555	Ppp1r12b	NM_001081307	94836.5
chr1	136807132	136807327	Ppp1r12b	NM_001081307	144710
chr1	137095592	137096027	Gpr37l1	NM_134438	38983.5
chr1	137271716	137271858	Tmem58	NM_175259	3755
chr1	137395849	137396036	Nav1	NM_173437	60493.5
chr1	137404448	137404773	Nav1	NM_173437	69161.5
chr1	137406962	137407265	Nav1	NM_173437	71664.5
chr1	137424104	137424455	Nav1	NM_173437	88830.5
chr1	137480191	137480460	Nav1	NM_173437	144876
chr1	137572063	137572411	Csrp1	NM_007791	53536
chr1	137572418	137572728	Csrp1	NM_007791	53200
chr1	137691237	137691776	Tnni1	NM_021467	4490.5
chr1	138027920	138028095	Kif21b	NM_001039472	30.5
chr1	138130519	138131195	5730559C18Rik	NM_028872	20750
chr1	138242662	138242834	Camsap1l1	NM_001081360	78049
chr1	138261360	138261640	Camsap1l1	NM_001081360	96801
chr1	138311701	138311936	Ddx59	NM_026500	28.5
chr1	138466891	138467149	Kif14	NM_001081258	102486
chr1	138474810	138475042	Zfp281	NM_177643	46595
chr1	138571069	138571593	Zfp281	NM_177643	49810
chr1	138624163	138624941	Zfp281	NM_177643	103031
chr1	138634697	138634999	Nr5a2	NM_030676	106004
chr1	139070642	139070931	Nr5a2	NM_030676	329934
chr1	139275126	139275523	Nr5a2	NM_030676	534472
chr1	139284126	139284486	Nr5a2	NM_030676	543454
chr1	140455989	140456247	Nek7	NM_021605	74828
chr1	140468230	140468573	Nek7	NM_021605	87111.5
chr1	140711883	140712216	Lhx9	NM_001025565	9712.5
chr1	141308784	141309177	Zbtb41	NM_172643	9978.5
chr1	141557873	141558241	EG214403	NM_001029977	36614
chr1	141573060	141573560	EG214403	NM_001029977	21361
chr1	141688487	141688987	EG214403	NM_001029977	94066
chr1	142142062	142142394	Kcnt2	NM_001081027	605
chr1	142325835	142326262	Kcnt2	NM_001081027	183216
chr1	142644648	142645040	Kcnt2	NM_001081027	502011
chr1	144622698	144622940	Cdc73	NM_145991	831809
chr1	145114053	145114323	Cdc73	NM_145991	340440
chr1	145387896	145388160	Cdc73	NM_145991	66600
chr1	145578893	145579228	Glrx2	NM_001038593	7417.5
chr1	145667550	145667979	Uchl5	NM_019562	43300.5
chr1	145757635	145757956	Rgs2	NM_009061	89330.5
chr1	152320975	152321132	Prg4	NM_021400	24512.5
chr1	152417728	152418076	Hmcn1	NM_001024720	8271
chr1	152885691	152886068	Hmcn1	NM_001024720	476248
chr1	152957747	152958011	Hmcn1	NM_001024720	548248
chr1	152964586	152964872	Hmcn1	NM_001024720	555098
chr1	153025580	153026165	Ivns1abp	NM_001039511	165754
chr1	153192333	153192528	Ivns1abp	NM_001039511	803.5
chr1	153275555	153275780	1190005F20Rik	NM_026876	109.5
chr1	153275793	153275958	1190005F20Rik	NM_026876	98.5
chr1	153559934	153560100	Niban	NM_022018	141354
chr1	153602158	153602463	Edem3	NM_001039644	192.5
chr1	153625549	153625810	Edem3	NM_001039644	23176.5
chr1	153625817	153626104	Edem3	NM_001039644	23457.5
chr1	153647342	153648848	Edem3	NM_001039644	45592
chr1	153648923	153650136	Edem3	NM_001039644	47026.5
chr1	153869095	153869548	1700025G04Rik	NM_197990	129608
chr1	153938379	153938727	1700025G04Rik	NM_197990	198839
chr1	154472287	154472429	Rgl1	NM_016846	107699
chr1	154638471	154638725	Arpc5	NM_026369	24816
chr1	154640034	154640420	Ncf2	NM_010877	14792
chr1	154751602	154751981	Smg7	NM_001005507	67667.5
chr1	154880304	154880536	Nmnat2	NM_175460	78190
chr1	154884771	154885147	Nmnat2	NM_175460	82729
chr1	154887237	154887667	Nmnat2	NM_175460	85222
chr1	154901164	154901506	Nmnat2	NM_175460	99105
chr1	155334553	155334727	Dhx9	NM_007842	31753
chr1	155334829	155335096	Dhx9	NM_007842	32075.5
chr1	155353606	155354305	Npl	NM_028749	3810.5
chr1	155825383	155825746	Glul	NM_008131	78490.5
chr1	155863220	155863529	Glul	NM_008131	116300
chr1	156498556	156498945	Cacna1e	NM_009782	259102
chr1	156930037	156930439	Ier5	NM_010500	13258
chr1	156933561	156933826	Ier5	NM_010500	9802.5
chr1	157001487	157001743	Stx6	NM_021433	4217
chr1	157098034	157098210	Xpr1	NM_011273	24664
chr1	157880150	157880313	Tor1aip1	NM_144791	26321.5
chr1	158404981	158405221	Soat1	NM_009230	46863
chr1	158406328	158406655	Soat1	NM_009230	48253.5
chr1	158682187	158682348	C530043G21Rik	NM_145413	73566.5
chr1	158682354	158682513	C530043G21Rik	NM_145413	73732.5
chr1	158891578	158891890	Ralgps2	NM_023884	153482
chr1	158978333	158978781	1700057K13Rik	NM_028540	50721
chr1	159370505	159370832	BC026585	NM_001033284	18043.5
chr1	159389093	159389435	BC026585	NM_001033284	552
chr1	160286311	160286649	6430517E21Rik	NM_207583	111079
chr1	160292191	160292384	Astn1	NM_007495	182.5
chr1	160316984	160317360	Astn1	NM_007495	24702
chr1	160431377	160431808	Astn1	NM_007495	139122
chr1	161465588	161466251	Tnr	NM_022312	12020.5
chr1	161620421	161620584	Tnr	NM_022312	166604
chr1	161765263	161765763	Tnr	NM_022312	311614
chr1	161813761	161814059	Tnr	NM_022312	360011
chr1	162143005	162143517	Cacybp	NM_009786	10210
chr1	162836788	162837073	Rc3h1	NM_001024952	389.5
chr1	162965024	162965460	Zbtb37	NM_173424	17356
chr1	162966339	162966561	Zbtb37	NM_173424	18564
chr1	163000673	163001061	Dars2	NM_172644	30124
chr1	163180083	163180425	Prdx6	NM_007453	10012
chr1	163373110	163373329	Tnfsf4	NM_009452	47631.5
chr1	163838258	163838436	Pigc	NM_001039045	60971
chr1	163839333	163839836	Pigc	NM_001039045	59733.5
chr1	163899147	163899480	Pigc	NM_001039045	4.5
chr1	163988652	163988993	Dnm3	NM_001038619	71390.5
chr1	164139734	164140065	Dnm3	NM_001038619	222468
chr1	164254548	164254795	Dnm3	NM_001038619	337240
chr1	164408035	164408271	Dnm3	NM_001038619	490721
chr1	164460889	164461162	5630401D24Rik	NM_144877	2776.5
chr1	164762248	164762718	Fmo1	NM_010231	2792
chr1	165093895	165094158	Prrx1	NM_011127	81222.5
chr1	165312860	165313135	Scyl1bp1	NM_178883	2041.5
chr1	165548220	165548539	Kifap3	NM_010629	161430
chr1	165950005	165950297	2810422O20Rik	NM_027279	25076
chr1	166178884	166179060	Slc19a2	NM_054087	213
chr1	166307269	166307466	Nme7	NM_138314	69164.5
chr1	166388483	166388750	Atp1b1	NM_009721	21219.5
chr1	167108749	167109086	Sft2d2	NM_145512	4290.5
chr1	167564607	167564830	Mpzl1	NM_001083897	42407.5
chr1	167571671	167571935	Mpzl1	NM_001083897	49492
chr1	167744271	167744566	Cd247	NM_031162	25565.5
chr1	167744658	167744917	Cd247	NM_031162	25934.5
chr1	167896553	167897048	Pou2f1	NM_011137	91196.5
chr1	167932877	167933690	Pou2f1	NM_011137	127680
chr1	168055331	168055663	Dusp27	NM_001033344	27214
chr1	168148737	168148857	Mael	NM_175296	17282
chr1	168186518	168186734	Mael	NM_175296	55111
chr1	168210880	168211098	Mael	NM_175296	79474
chr1	168212878	168213420	Mael	NM_175296	81634
chr1	169012752	169013268	C030014K22Rik	NM_175461	81405
chr1	169023689	169024067	C030014K22Rik	NM_175461	92273
chr1	169250124	169250709	Tmco1	NM_001039483	11616.5
chr1	169270313	169270655	Tmco1	NM_001039483	31684
chr1	169428107	169428627	Lrrc52	NM_001013382	52562
chr1	169529312	169529642	Rxrg	NM_009107	963
chr1	170144238	170144506	Pbx1	NM_183355	60373
chr1	170312945	170313309	Pbx1	NM_183355	229128
chr1	170362156	170362365	Pbx1	NM_183355	278262
chr1	170362544	170362759	Pbx1	NM_183355	278652
chr1	170915201	170915283	Nuf2	NM_023284	512822
chr1	171165347	171165816	Nuf2	NM_023284	262482
chr1	171899364	171899775	Hsd17b7	NM_010476	19902.5
chr1	172310655	172310955	Nos1ap	NM_027528	53461
chr1	172354717	172355097	Nos1ap	NM_027528	97563
chr1	172356413	172356947	Nos1ap	NM_027528	99336
chr1	172407821	172408147	Nos1ap	NM_027528	150640
chr1	172451763	172452035	Nos1ap	NM_027528	194555
chr1	172581649	172581890	Olfml2b	NM_177068	6806.5
chr1	172604450	172604652	Olfml2b	NM_177068	29588
chr1	172773638	172773906	Atf6	NM_001081304	139185
chr1	172958135	172958321	Fcgr4	NM_144559	9159
chr1	172963877	172964205	Fcgr4	NM_144559	14972
chr1	172976731	172977034	Fcgr3	NM_010188	4442.5
chr1	172994569	172995062	Fcgr3	NM_010188	13490.5
chr1	172995095	172995440	Fcgr3	NM_010188	13942.5
chr1	172996030	172996265	Fcgr3	NM_010188	14822.5
chr1	173002386	173002697	Fcgr3	NM_010188	21216.5
chr1	173002730	173003075	Fcgr3	NM_010188	21577.5
chr1	173008232	173008621	Fcgr3	NM_010188	27101.5
chr1	173010000	173010311	Fcgr3	NM_010188	28830.5
chr1	173010344	173010689	Fcgr3	NM_010188	29191.5
chr1	173031813	173032144	1700009P17Rik	NM_001081275	19812.5
chr1	173032872	173033018	1700009P17Rik	NM_001081275	18846
chr1	173033121	173033300	1700009P17Rik	NM_001081275	18580.5
chr1	173041483	173041729	1700009P17Rik	NM_001081275	10185
chr1	173080640	173080884	Sdhc	NM_025321	21467
chr1	173152535	173152720	Tomm40l	NM_001037170	4694.5
chr1	173172254	173172541	Ndufs2	NM_153064	7407.5
chr1	173218191	173218415	Usp21	NM_013919	6220
chr1	173249823	173250246	Dedd	NM_011615	9606.5
chr1	173432786	173432956	Refbp2	NM_019484	737
chr1	173433122	173433443	Refbp2	NM_019484	325.5
chr1	173461077	173461966	Itln1	NM_010584	13267.5
chr1	173878730	173879026	Slamf6	NM_030710	31211
chr1	173946989	173947400	Vangl2	NM_033509	12693.5
chr1	173954377	173954652	Vangl2	NM_033509	20013.5
chr1	173957450	173957724	Vangl2	NM_033509	23086
chr1	174046167	174046418	Copa	NM_009938	33359.5
chr1	174132364	174132728	Pea15a	NM_011063	5687
chr1	174133396	174133741	Pea15a	NM_011063	6709.5
chr1	174280052	174280366	Kcnj10	NM_001039484	8869
chr1	174412140	174412440	Igsf9	NM_033608	157
chr1	174450920	174451283	Tagln2	NM_178598	20725.5
chr1	175278684	175279090	Cadm3	NM_053199	14503
chr1	175319992	175320313	Cadm3	NM_053199	55768.5
chr1	175698401	175698643	Ifi204	NM_008329	21098
chr1	176430026	176430229	Fmn2	NM_019445	1827.5
chr1	176894212	176894523	Grem2	NM_011825	130452
chr1	176954321	176954545	Rgs7	NM_011880	34914
chr1	176959019	176959346	Rgs7	NM_011880	30164.5
chr1	176969635	176970082	Rgs7	NM_011880	19488.5
chr1	177555669	177555878	Fh1	NM_010209	24265.5
chr1	177943588	177943846	Pld5	NM_176916	51281
chr1	177943936	177944488	Pld5	NM_176916	51776
chr1	177959148	177959464	Pld5	NM_176916	66870
chr1	178235190	178235404	Pld5	NM_176916	342861
chr1	178574505	178574907	Cep170	NM_001099637	89077
chr1	178744158	178744633	Sdccag8	NM_029756	546.5
chr1	178810246	178810848	Sdccag8	NM_029756	65605
chr1	178924251	178924629	Sdccag8	NM_029756	179498
chr1	180117455	180117895	5830417C01Rik	NM_024282	128
chr1	180138034	180138370	5830417C01Rik	NM_024282	20655
chr1	180213458	180213785	5830417C01Rik	NM_024282	96074.5
chr1	180214107	180214412	5830417C01Rik	NM_024282	96712.5
chr1	180248717	180249256	2310005N03Rik	NM_025511	296.5
chr1	180250737	180251150	2310005N03Rik	NM_025511	1660.5
chr1	180266584	180266836	Hnrnpu	NM_016805	8280
chr1	180290823	180291086	Hnrnpu	NM_016805	32524.5
chr1	180426408	180426652	Efcab2	NM_026626	90519
chr1	180780705	180781123	Kif26b	NM_177757	14191
chr1	181093139	181094301	Smyd3	NM_027188	208551
chr1	181404117	181404271	Smyd3	NM_027188	519025
chr1	181448046	181448322	Smyd3	NM_027188	563015
chr1	182317541	182317805	Itpkb	NM_001081175	57067
chr1	182498662	182498888	Parp1	NM_007415	330
chr1	182780830	182781263	BC031781	NM_145943	234.5
chr1	182818672	182819198	Lefty2	NM_177099	4314
chr1	182834257	182834439	Pycr2	NM_133705	91
chr1	182854825	182855239	Lefty1	NM_010094	10137
chr1	182863778	182864238	Lefty1	NM_010094	1161
chr1	183074349	183074625	Nvl	NM_026171	50934
chr1	183670357	183670758	Dnahc14	NM_172846	608.5
chr1	183672939	183673285	Dnahc14	NM_172846	1946
chr1	183673609	183674242	Dnahc14	NM_172846	2759.5
chr1	183883805	183883962	Enah	NM_001083120	49308.5
chr1	184089816	184090111	Srp9	NM_012058	35096.5
chr1	184093099	184093578	Srp9	NM_012058	38471.5
chr1	184111700	184112252	Srp9	NM_012058	57109
chr1	184212796	184213104	Degs1	NM_007853	7050
chr1	184227351	184227908	Degs1	NM_007853	21729.5
chr1	185541041	185541261	Dusp10	NM_022019	317188
chr1	185889997	185890300	Dusp10	NM_022019	31809.5
chr1	186321012	186321233	Hlx	NM_008250	229900
chr1	186587136	186587365	Mosc1	NM_001081361	23394.5
chr1	186638246	186638783	Mosc2	NM_133684	1568.5
chr1	186923561	186923866	Mark1	NM_145515	202232
chr1	186928893	186929308	Mark1	NM_145515	207620
chr1	187027682	187028162	Iars2	NM_198653	82618
chr1	187155921	187156343	Bpnt1	NM_011794	95
chr1	187779769	187779946	Lyplal1	NM_146106	131900
chr1	187779996	187780093	Lyplal1	NM_146106	131714
chr1	188746653	188747032	D1Pas1	NM_033077	44451.5
chr1	189265661	189266021	Gpatch2	NM_026367	226424
chr1	189548530	189548805	Esrrg	NM_011935	273070
chr1	189866960	189867248	Esrrg	NM_011935	45367
chr1	189996379	189996725	Esrrg	NM_011935	174815
chr1	190084415	190084710	Ush2a	NM_021408	2153.5
chr1	190678101	190678492	Ush2a	NM_021408	591580
chr1	190837289	190837611	Kctd3	NM_172650	42474
chr1	191654936	191655259	Ptpn14	NM_008976	102952
chr1	191740256	191740657	Smyd2	NM_026796	36086.5
chr1	191951158	191951337	Prox1	NM_008937	5590.5
chr1	192531761	192532099	Rps6kc1	NM_178775	88017
chr1	192802998	192803352	Vash2	NM_144879	31547
chr1	192886741	192886990	Nsl1	NM_198654	43.5
chr1	192944764	192945031	Batf3	NM_030060	22605.5
chr1	193212655	193212900	Ppp2r5a	NM_144880	36918.5
chr1	193221521	193221691	Ppp2r5a	NM_144880	45747
chr1	194571648	194572363	Hhat	NM_144881	235296
chr1	194640853	194641219	Sertad4	NM_198247	29645
chr1	194660840	194661334	Sertad4	NM_198247	9594
chr1	194673397	194673843	Sertad4	NM_198247	2939
chr1	195458975	195459227	Camk1g	NM_144817	286562
chr1	195558338	195558692	Camk1g	NM_144817	385976
chr1	195860252	195860784	Plxna2	NM_008882	585504
chr1	196489096	196489775	Plxna2	NM_008882	43413.5
chr1	197066872	197067071	Cr2	NM_007758	103968
chr1	197067568	197068074	Cr2	NM_007758	104817
chr10	4392298	4392492	Rgs17	NM_019958	31787
chr10	5036337	5036494	Syne1	NM_153399	240568
chr10	5193673	5193849	Syne1	NM_001079686	41928
chr10	5853229	5853393	1700052N19Rik	NM_024261	38089
chr10	6096835	6097451	Akap12	NM_031185	110074
chr10	6240438	6240744	Mthfd1l	NM_172308	50162
chr10	6454221	6454835	Plekhg1	NM_001033253	72537
chr10	6482737	6483124	Plekhg1	NM_001033253	100940
chr10	7094749	7095299	Ppp1r14c	NM_133485	213459
chr10	7102919	7103085	Ppp1r14c	NM_133485	221437
chr10	7181370	7181546	Lrp11	NM_172784	128156
chr10	7339575	7339807	Lrp11	NM_172784	30077
chr10	7815832	7816218	Ust	NM_177387	108525
chr10	8084012	8084396	Ust	NM_177387	159654
chr10	8150666	8150991	Ust	NM_177387	226278
chr10	8606023	8606377	Sash1	NM_175155	164184
chr10	8609153	8609447	Sash1	NM_175155	167284
chr10	8805325	8805665	Sash1	NM_175155	363479
chr10	9051515	9051820	Samd5	NM_177271	295388
chr10	9345225	9345490	Samd5	NM_177271	1698.5
chr10	9523022	9523222	Stxbp5	NM_001081344	47778
chr10	9882821	9882946	9130014G24Rik	NM_172547	236816
chr10	10848277	10848604	Shprh	NM_172937	20786.5
chr10	10919799	10920034	Shprh	NM_172937	50689.5
chr10	11072412	11072696	Epm2a	NM_010146	9312
chr10	11303481	11303584	Epm2a	NM_010146	240290
chr10	11521438	11521974	Epm2a	NM_010146	458464
chr10	11565879	11566216	Epm2a	NM_010146	502806
chr10	11754929	11755336	Utrn	NM_011682	346852
chr10	12274002	12274293	Utrn	NM_011682	172162
chr10	12292556	12292890	Utrn	NM_011682	190738
chr10	12334323	12334569	Utrn	NM_011682	232461
chr10	12599127	12599452	Utrn	NM_011682	497304
chr10	12827636	12828175	Plagl1	NM_009538	17312.5
chr10	14060465	14060665	Gpr126	NM_001002268	61825
chr10	14423107	14423328	Vta1	NM_025418	48079.5
chr10	14706443	14706708	Nmbr	NM_008703	226482
chr10	14983022	14983204	Nmbr	NM_008703	503019
chr10	14983221	14983372	Nmbr	NM_008703	503202
chr10	16922687	16923316	Cited2	NM_010828	520050
chr10	16949855	16950301	Cited2	NM_010828	492973
chr10	16955273	16955452	Cited2	NM_010828	487688
chr10	16958455	16958672	Cited2	NM_010828	484488
chr10	17320106	17320436	Cited2	NM_010828	122780
chr10	17433735	17433930	Cited2	NM_010828	9218.5
chr10	17540396	17540834	Txlnb	NM_138628	24591
chr10	17550917	17551248	Txlnb	NM_138628	35058.5
chr10	17954942	17955314	Ccdc28a	NM_144820	21638
chr10	18095050	18095281	Nhsl1	NM_173390	32314.5
chr10	18142731	18143241	Nhsl1	NM_173390	15506
chr10	18189139	18189350	Nhsl1	NM_173390	61764.5
chr10	18202438	18202680	Nhsl1	NM_173390	75079
chr10	18304001	18304300	D10Bwg1379e	NM_001033258	3665.5
chr10	18927977	18928210	Olig3	NM_053008	148250
chr10	19123927	19124582	Olig3	NM_053008	47910.5
chr10	19168732	19169214	Olig3	NM_053008	92629
chr10	19210496	19210640	Ifngr1	NM_010511	101195
chr10	19234341	19234693	Ifngr1	NM_010511	77246
chr10	19287357	19287661	Ifngr1	NM_010511	24254
chr10	19873331	19873642	Mtap7	NM_008635	4761.5
chr10	20005904	20006285	Mtap7	NM_008635	137370
chr10	20556730	20556990	Pde7b	NM_013875	437333
chr10	20802290	20802811	Ahi1	NM_026203	130082
chr10	20821719	20822136	Ahi1	NM_026203	149458
chr10	20822171	20822335	Ahi1	NM_026203	149784
chr10	21214332	21214626	Aldh8a1	NM_178713	117374
chr10	21421657	21421994	Sgk1	NM_011361	292674
chr10	21465850	21466210	Sgk1	NM_011361	248470
chr10	21546714	21546925	Sgk1	NM_011361	167680
chr10	21932835	21933282	Raet1c	NM_009018	39351.5
chr10	22328918	22329289	Slc2a12	NM_178934	35832.5
chr10	22915099	22915476	Eya4	NM_010167	91314.5
chr10	23136739	23137112	Eya4	NM_010167	312952
chr10	23532889	23533255	1110021L09Rik	NM_183116	16281
chr10	23742889	23743052	Taar7d	NM_001010838	4056.5
chr10	24127893	24128082	Moxd1	NM_021509	184666
chr10	24310458	24310740	Ctgf	NM_010217	4713
chr10	24458073	24458336	Enpp1	NM_008813	96988.5
chr10	24554494	24554778	Enpp3	NM_134005	61017
chr10	24749157	24749587	Arg1	NM_007482	114360
chr10	25194572	25194708	Epb4.1l2	NM_013511	66463
chr10	25614004	25614300	C030003D03Rik	NM_029881	96839
chr10	26047609	26047919	L3mbtl3	NM_172787	52507
chr10	27734307	27734589	Ptprk	NM_008983	60177
chr10	27952049	27952439	Ptprk	NM_008983	157619
chr10	28788719	28789109	6330407J23Rik	NM_026138	74887
chr10	29571096	29571293	Rspo3	NM_028351	398282
chr10	30125688	30126085	Trmt11	NM_028604	128144
chr10	31986195	31986458	Nkain2	NM_001013411	577202
chr10	32644293	32644417	Nkain2	NM_001025286	973971
chr10	32915765	32916082	Nkain2	NM_001025286	1.24554e+06
chr10	33095318	33095835	Rlbp1l2	NM_175448	136562
chr10	33776229	33776554	4732454E20Rik	NM_001081165	17802.5
chr10	33977491	33977687	Tspyl1	NM_009433	24459
chr10	34001731	34002011	Tspyl1	NM_009433	177
chr10	34956365	34956685	Frk	NM_010237	753321
chr10	35628638	35628815	Hs3st5	NM_001081208	597886
chr10	36331221	36331555	Hs3st5	NM_001081208	104776
chr10	36932202	36932538	Marcks	NM_008538	79322
chr10	37097765	37098129	Marcks	NM_008538	244899
chr10	38273322	38273723	Lama4	NM_010681	412124
chr10	38273740	38273985	Lama4	NM_010681	411784
chr10	38329658	38329983	Lama4	NM_010681	355826
chr10	38569954	38570246	Lama4	NM_010681	115546
chr10	38826805	38826982	Lama4	NM_010681	141248
chr10	38944401	38944608	Tube1	NM_028006	90676.5
chr10	38959580	38959879	Tube1	NM_028006	105902
chr10	38994070	38994412	Fyn	NM_008054	95650
chr10	39379277	39379445	Traf3ip2	NM_134000	46622
chr10	39379458	39379746	Traf3ip2	NM_134000	46863
chr10	39695514	39695775	BC021785	NM_001001489	6020.5
chr10	39698197	39698390	BC021785	NM_001001489	8669.5
chr10	39978225	39978821	Gtf3c6	NM_026113	9515
chr10	40529061	40529472	9030224M15Rik	NM_177793	126180
chr10	41711298	41711588	Armc2	NM_001034858	76645
chr10	41830499	41830827	Foxo3a	NM_019740	74928
chr10	41849735	41849831	Foxo3a	NM_019740	55808
chr10	42311076	42311275	Nr2e1	NM_152229	29399.5
chr10	42311462	42311859	Nr2e1	NM_152229	29884.5
chr10	42390271	42390557	Ostm1	NM_172416	8308
chr10	42688080	42688479	Scml4	NM_172938	107758
chr10	42700978	42701133	Scml4	NM_172938	120534
chr10	42763175	42763562	Sobp	NM_175407	41063.5
chr10	43197347	43197729	AK122525	NM_199028	1407
chr10	43271281	43271651	1700021F05Rik	NM_026411	26540
chr10	43300522	43300874	Cd24a	NM_009846	1724
chr10	43713108	43713468	Aim1	NM_172393	43176
chr10	44235655	44236001	Prdm1	NM_007548	78846
chr10	44436499	44436733	Prdm1	NM_007548	279634
chr10	44717299	44717566	Prep	NM_011156	69586.5
chr10	46069509	46069766	Hace1	NM_172473	771944
chr10	48383141	48383425	Grik2	NM_001111268	435985
chr10	48726512	48726904	Grik2	NM_001111268	92560
chr10	48998669	48998776	Grik2	NM_001111268	179454
chr10	49136985	49137512	Grik2	NM_001111268	317980
chr10	50731345	50731630	Sim1	NM_011376	116032
chr10	50957923	50958224	Gp49a	NM_008147	242410
chr10	50977504	50977883	Gp49a	NM_008147	222790
chr10	51137367	51137616	Gp49a	NM_008147	62992.5
chr10	51183630	51183975	Gp49a	NM_008147	16681.5
chr10	51631126	51631287	Vgll2	NM_153786	111284
chr10	51993772	51994193	Dcbld1	NM_025705	40558.5
chr10	52248167	52250095	Zfa	NM_009540	12992
chr10	52252495	52252931	Zfa	NM_009540	9410
chr10	52390997	52391314	Slc35f1	NM_178675	19254.5
chr10	52462496	52462748	Slc35f1	NM_178675	52212
chr10	52597225	52597526	Slc35f1	NM_178675	186966
chr10	54416024	54416157	Man1a	NM_008548	790252
chr10	54995012	54995165	D630037F22Rik	NM_001033385	739010
chr10	55878560	55878834	D630037F22Rik	NM_001033385	144598
chr10	56093941	56094484	Gja1	NM_010288	2939.5
chr10	56414955	56415219	Gja1	NM_010288	317935
chr10	57212042	57212284	Hsf2	NM_008297	5872
chr10	57683845	57688622	Dux	NM_001081954	7164.5
chr10	57689420	57691637	Dux	NM_001081954	2869.5
chr10	57692150	57697106	Dux	NM_001081954	1230
chr10	59010197	59010468	Ccdc109a	NM_001033259	98988.5
chr10	59420509	59421036	Ddit4	NM_029083	8350.5
chr10	59628930	59629189	Chst3	NM_016803	15221.5
chr10	59853382	59853603	Cdh23	NM_023370	87471.5
chr10	59936690	59936959	Cdh23	NM_023370	170804
chr10	60278796	60279002	Unc5b	NM_029770	53557
chr10	60436371	60436630	Pcbd1	NM_025273	115606
chr10	60778148	60778474	X99384	NM_013753	4098
chr10	61245517	61245849	H2afy2	NM_207000	44289
chr10	61637300	61637554	Tspan15	NM_197996	10716
chr10	61693925	61694305	Tspan15	NM_197996	45972
chr10	62255032	62255421	Ccar1	NM_026201	48017.5
chr10	62328028	62328310	Slc25a16	NM_175194	55211
chr10	63552925	63553280	Ctnna3	NM_177612	660258
chr10	64099433	64099819	Ctnna3	NM_177612	1206781
chr10	64206847	64207408	Ctnna3	NM_177612	1.31428e+06
chr10	66383095	66383378	Reep3	NM_178606	91018.5
chr10	66432290	66432618	Reep3	NM_178606	41801
chr10	66465961	66466259	Reep3	NM_178606	8145
chr10	66466675	66466967	Reep3	NM_178606	7434
chr10	66563142	66563405	Reep3	NM_178606	89018.5
chr10	66792490	66792805	Nrbf2	NM_001036293	63211.5
chr10	66855344	66855666	Nrbf2	NM_001036293	126069
chr10	67108804	67109555	Ado	NM_001005419	101302
chr10	69373315	69373681	Ank3	NM_146005	377043
chr10	69388329	69388632	Ank3	NM_009670	201.5
chr10	69557942	69558109	Ccdc6	NM_001111121	1842.5
chr10	69788278	69788606	Slc16a9	NM_025807	80419
chr10	70149274	70149544	Phyhipl	NM_178621	128976
chr10	70807579	70807730	Cisd1	NM_134007	14413.5
chr10	72502340	72502772	Zwint	NM_025635	384914
chr10	73576943	73577098	Pcdh15	NM_023115	292390
chr10	74530279	74530496	Bcr	NM_001081412	6747.5
chr10	75106491	75106739	Susd2	NM_027890	7248
chr10	75335619	75336004	Mif	NM_010798	13714.5
chr10	75383829	75384036	Smarcb1	NM_011418	24413.5
chr10	75530332	75530834	Slc5a4b	NM_023219	9218
chr10	75793797	75794142	Dip2a	NM_001081419	68176.5
chr10	76715605	76715836	Pofut2	NM_030262	6323.5
chr10	77152826	77153155	Krtap12-1	NM_010670	30339.5
chr10	77159410	77159745	Krtap12-1	NM_010670	23752.5
chr10	77221825	77222194	Krtap12-1	NM_010670	38679.5
chr10	77239233	77239456	C330046G03Rik	NM_145855	52866.5
chr10	77244777	77245054	C330046G03Rik	NM_145855	47295.5
chr10	77250241	77250694	C330046G03Rik	NM_145855	41743.5
chr10	77257087	77257627	C330046G03Rik	NM_145855	34854
chr10	77273932	77274341	C330046G03Rik	NM_145855	18074.5
chr10	77315839	77316357	C330046G03Rik	NM_145855	23887
chr10	77559478	77559631	Icosl	NM_015790	27442.5
chr10	77830355	77830518	Agpat3	NM_053014	96129.5
chr10	78505428	78505610	Olfr57	NM_147041	7977
chr10	78569207	78569442	2610008E11Rik	NM_001004362	42206.5
chr10	78662773	78662928	Vmn2r80	NM_001103368	51290.5
chr10	78784754	78784964	Vmn2r81	NM_175936	74338
chr10	79363723	79364059	Med16	NM_198107	6438
chr10	79611880	79612197	Midn	NM_021565	1004.5
chr10	79630141	79630452	Cirbp	NM_007705	288.5
chr10	79711668	79712054	Ndufs7	NM_029272	335
chr10	79848544	79848837	Mex3d	NM_198615	5591.5
chr10	79861402	79861727	Mbd3	NM_013595	6279.5
chr10	80085001	80085268	Csnk1g2	NM_134002	447.5
chr10	80164593	80164843	Mobkl2a	NM_172457	16721
chr10	80217846	80218088	Dot1l	NM_199322	17
chr10	80317832	80318103	Lsm7	NM_025349	2398.5
chr10	80363516	80363928	Timm13	NM_013895	1528
chr10	80392570	80392881	Gadd45b	NM_008655	109.5
chr10	80568843	80569203	Map2k2	NM_023138	332
chr10	80645249	80645791	Eef2	NM_007907	6117
chr10	80655307	80655607	Dapk3	NM_007828	8708
chr10	80748598	80748855	Tjp3	NM_013769	12782.5
chr10	80812126	80812394	Hmg20b	NM_010440	3464
chr10	80841311	80841571	Fzr1	NM_019757	11818
chr10	81167234	81167740	BC062127	NM_199062	38078
chr10	81326393	81326849	BC062127	NM_199062	38034
chr10	81441189	81441562	BC062127	NM_199062	76720.5
chr10	81459451	81459957	BC062115	NM_001024626	51167
chr10	81510990	81511234	BC062115	NM_001024626	241
chr10	81545885	81546226	BC062115	NM_001024626	35184.5
chr10	82086051	82086348	Tdg	NM_011561	6425.5
chr10	82417954	82418218	Chst11	NM_021439	30155
chr10	82597000	82597224	Chst11	NM_021439	148871
chr10	83377517	83377997	Appl2	NM_145220	314979
chr10	83420044	83420623	Appl2	NM_145220	357556
chr10	83422695	83423115	Appl2	NM_145220	360127
chr10	83845852	83846320	Nuak1	NM_001004363	12023
chr10	83852307	83852682	Nuak1	NM_001004363	18431.5
chr10	83940196	83940822	Nuak1	NM_001004363	106446
chr10	84017391	84017716	Ckap4	NM_175451	28504.5
chr10	84170927	84171194	Polr3b	NM_027423	85879.5
chr10	84173617	84173983	Polr3b	NM_027423	88619
chr10	84218551	84218949	Rfx4	NM_001024918	42
chr10	84221238	84221409	Rfx4	NM_001024918	2531.5
chr10	84321937	84322245	Rfx4	NM_027689	21199
chr10	84944858	84945113	Btbd11	NM_028709	94422.5
chr10	85002200	85002512	Btbd11	NM_028709	151793
chr10	85782366	85782617	Timp3	NM_011595	19335.5
chr10	85797287	85797630	Timp3	NM_011595	34302.5
chr10	85800737	85801142	Timp3	NM_011595	37783.5
chr10	85897756	85898038	Syn3	NM_013722	379644
chr10	86147971	86148233	Hsp90b1	NM_011631	5483
chr10	86168645	86168912	BC030307	NM_001003939	223.5
chr10	86232592	86232884	BC030307	NM_001003910	64183
chr10	86434806	86435052	Stab2	NM_138673	130975
chr10	86910517	86910872	Ascl1	NM_008553	43090.5
chr10	87812621	87812949	1200002N14Rik	NM_027878	27237
chr10	88171556	88171813	Arl1	NM_025859	22473.5
chr10	88802896	88803239	Gas2l3	NM_001033331	68499.5
chr10	88803245	88803507	Gas2l3	NM_001033331	68191
chr10	88897385	88898070	Gas2l3	NM_001033331	26160.5
chr10	88944475	88944642	Nr1h4	NM_009108	27436.5
chr10	89287066	89287278	Uhrf1bp1l	NM_029166	79402
chr10	89288087	89288278	Uhrf1bp1l	NM_029166	80412.5
chr10	90172079	90172728	Apaf1	NM_001042558	279652
chr10	90272509	90272916	Apaf1	NM_001042558	179342
chr10	90326715	90326948	Apaf1	NM_001042558	125224
chr10	90644512	90644721	Tmpo	NM_011605	21455.5
chr10	90650624	90650897	Tmpo	NM_011605	27599.5
chr10	91239733	91239868	Tmpo	NM_011605	616640
chr10	91542112	91542703	Nedd1	NM_008682	605082
chr10	91625541	91625781	Nedd1	NM_008682	521829
chr10	91625877	91626232	Nedd1	NM_008682	521436
chr10	91709593	91709893	Nedd1	NM_008682	437747
chr10	92300440	92300703	Nedd1	NM_008682	153082
chr10	92704930	92705282	Pctk2	NM_146239	81486
chr10	92915994	92916213	Lta4h	NM_008517	36.5
chr10	93635539	93635734	Nr2c1	NM_011629	16606.5
chr10	93994171	93994550	Tmcc3	NM_172051	16737.5
chr10	94055174	94055368	Tmcc3	NM_172051	77648
chr10	94773754	94773963	Cradd	NM_009950	136480
chr10	94977291	94977623	Ube2n	NM_080560	338
chr10	95058499	95059022	Nudt4	NM_027722	48838.5
chr10	95086756	95087013	Nudt4	NM_027722	76962.5
chr10	95528770	95528912	Eea1	NM_001001932	125545
chr10	95652796	95653243	Eea1	NM_001001932	249724
chr10	95771618	95772099	Eea1	NM_001001932	368562
chr10	98211837	98212287	Atp2b1	NM_026482	165741
chr10	98725716	98725954	Dusp6	NM_026268	29
chr10	98728056	98728325	Dusp6	NM_026268	2326.5
chr10	98931625	98932008	Dusp6	NM_026268	205952
chr10	99001379	99001690	Csl	NM_027945	218804
chr10	99528766	99529033	Kitl	NM_013598	50442.5
chr10	99663246	99663537	Kitl	NM_013598	184934
chr10	104675368	104675580	Tmtc2	NM_177368	50755
chr10	105076275	105076522	Tmtc2	NM_177368	451680
chr10	106046644	106046966	Ppfia2	NM_177373	139411
chr10	106311263	106311577	Ppfia2	NM_177373	404026
chr10	108005358	108005587	Syt1	NM_009306	70159.5
chr10	108020778	108021027	Syt1	NM_009306	85589.5
chr10	108171386	108171631	Syt1	NM_009306	236196
chr10	108958713	108959114	Nav3	NM_001081035	161580
chr10	109121694	109122205	Nav3	NM_001081035	1455.5
chr10	110291799	110292031	Csrp2	NM_007792	65316
chr10	110427003	110427203	Zdhhc17	NM_172554	47011
chr10	110537094	110537382	Osbpl8	NM_175489	64619
chr10	110554176	110554485	Osbpl8	NM_175489	47526.5
chr10	111061775	111061957	Phlda1	NM_009344	118525
chr10	111304635	111305005	Krr1	NM_178610	105019
chr10	112313690	112313987	4921506J03Rik	NM_001033474	48644.5
chr10	114529945	114530102	Tph2	NM_173391	13358.5
chr10	114606524	114606913	Tph2	NM_173391	90053.5
chr10	114906104	114906456	Lgr5	NM_010195	18911
chr10	115999200	115999636	Cnot2	NM_001037848	52572
chr10	116862993	116863299	Cpsf6	NM_001013391	77884
chr10	117088144	117088366	Mdm2	NM_010786	37705
chr10	117482023	117482235	Mdm1	NM_148922	96758
chr10	118920931	118921174	Grip1	NM_133442	29683.5
chr10	119296877	119297435	Grip1	NM_028736	40589
chr10	119653814	119654057	Tmbim4	NM_026617	8054.5
chr10	119684501	119684786	1190005P17Rik	NM_025431	20528.5
chr10	119825705	119825963	Hmga2	NM_010441	27504
chr10	119854249	119854579	Hmga2	NM_010441	56084
chr10	119870235	119870526	Hmga2	NM_010441	72050.5
chr10	120111446	120111735	Msrb3	NM_177092	106566
chr10	120168026	120168401	Msrb3	NM_177092	49942.5
chr10	120182254	120182500	Msrb3	NM_177092	35779
chr10	120387253	120387450	Lemd3	NM_001081193	26885.5
chr10	121063687	121063918	Xpot	NM_001081056	39367.5
chr10	121847847	121848175	Avpr1a	NM_016847	37543
chr10	122324519	122325138	Ppm1h	NM_176919	209012
chr10	122368943	122369281	Ppm1h	NM_001110218	253295
chr10	122422567	122422719	Mon2	NM_153395	9761
chr10	122498612	122498904	Mon2	NM_153395	66354
chr10	123108309	123108576	AI851790	NM_182807	407312
chr10	123115448	123115750	AI851790	NM_182807	414468
chr10	123837504	123837773	AI851790	NM_182807	1.13651e+06
chr10	125162797	125163051	Lrig3	NM_177152	240407
chr10	125237606	125238117	Lrig3	NM_177152	165470
chr10	125963353	125963599	Xrcc6bp1	NM_026858	342009
chr10	126118019	126118407	Xrcc6bp1	NM_026858	187272
chr10	126558223	126558398	Os9	NM_177614	25605.5
chr10	126700755	126701038	Kif5a	NM_008447	34791.5
chr10	127094880	127095152	Stat6	NM_009284	14975
chr10	127740559	127740788	Usp52	NM_133992	283.5
chr10	127759285	127759592	Cnpy2	NM_019953	75.5
chr10	128003185	128003336	Pa2g4	NM_011119	8439.5
chr10	128184668	128184959	Wibg	NM_030100	203.5
chr10	129172517	129172663	Olfr806	NM_146553	2439
chr10	129441219	129441377	Olfr820	NM_146675	13120
chr10	129857011	129857444	Vmn2r85	NM_001102602	1911.5
chr10	129979197	129979647	Vmn2r87	NM_001103366	70546
chr11	3025536	3026112	Sfi1	NM_030207	6028
chr11	3039432	3048913	Sfi1	NM_030207	12320.5
chr11	3050548	3051608	Sfi1	NM_030207	19226
chr11	3052068	3053336	Sfi1	NM_030207	20850
chr11	3053370	3054411	Sfi1	NM_030207	22038.5
chr11	3076882	3078705	Sfi1	NM_030207	45941.5
chr11	3081042	3083033	Sfi1	NM_030207	50185.5
chr11	3084237	3086397	Sfi1	NM_030207	53465
chr11	3192757	3193129	Patz1	NM_019574	2484
chr11	3237643	3237973	Pik3ip1	NM_178149	7075
chr11	3499791	3499946	Morc2a	NM_198162	58833.5
chr11	3795068	3795287	4921536K21Rik	NM_026150	9087.5
chr11	4000766	4001224	Sec14l2	NM_144520	3953
chr11	4472699	4474212	Mtmr3	NM_028860	92585.5
chr11	4604466	4604609	Zmat5	NM_026015	142.5
chr11	4749471	4749852	Nf2	NM_010898	83811.5
chr11	4773738	4774025	Nipsnap1	NM_008698	123.5
chr11	4854055	4854264	Nefh	NM_010904	15401.5
chr11	4921195	4921745	Ap1b1	NM_007454	34563
chr11	5029214	5029543	Emid1	NM_080595	23110.5
chr11	5139832	5140084	Kremen1	NM_032396	48403
chr11	5463035	5463298	Ankrd36	NM_023816	6519.5
chr11	6174748	6175097	Tmed4	NM_134020	4206.5
chr11	6289237	6289433	Zmiz2	NM_028601	31
chr11	6678670	6678964	Ramp3	NM_019511	120282
chr11	8469245	8469701	Tns3	NM_001083587	137819
chr11	8623074	8623505	Tns3	NM_001083587	291636
chr11	8654427	8654816	Tns3	NM_001083587	322968
chr11	8658850	8659014	Tns3	NM_001083587	327278
chr11	8711759	8712145	Tns3	NM_001083587	380298
chr11	9163165	9163353	Abca13	NM_178259	71315
chr11	9871167	9871437	Abca13	NM_178259	779358
chr11	9951607	9951920	Abca13	NM_178259	859820
chr11	10237760	10238148	Abca13	NM_178259	1146010
chr11	11247369	11247534	Zpbp	NM_015785	64936.5
chr11	11536335	11536505	Ikzf1	NM_001025597	49795
chr11	11722597	11723043	Ddc	NM_016672	8715
chr11	11724673	11724991	Ddc	NM_016672	10727
chr11	11755035	11755341	Ddc	NM_016672	41083
chr11	11767933	11768239	Ddc	NM_016672	53981
chr11	11781788	11782055	Ddc	NM_016672	67816.5
chr11	11823788	11824217	Grb10	NM_010345	6507.5
chr11	12157369	12157773	Cobl	NM_172496	20893
chr11	12335697	12336339	Cobl	NM_172496	199340
chr11	12905572	12905839	Cobl	NM_172496	769028
chr11	14081896	14082471	Cobl	NM_172496	1.94551e+06
chr11	14989119	14989403	Vstm2a	NM_145967	1168513
chr11	15093810	15094671	Vstm2a	NM_145967	1.06353e+06
chr11	16491542	16491835	Sec61g	NM_001109971	90048.5
chr11	16575961	16576315	Egfr	NM_007912	76067
chr11	16680656	16680964	Egfr	NM_007912	28605
chr11	16851158	16851446	A630050E13Rik	NM_176982	110
chr11	18648098	18648466	Meis1	NM_010789	132148
chr11	18774546	18774707	Meis1	NM_010789	5803.5
chr11	18782366	18782650	Meis1	NM_010789	2078
chr11	18785785	18786031	Meis1	NM_010789	5478
chr11	18974205	18974559	Meis1	NM_010789	193952
chr11	19060712	19061083	Meis1	NM_010789	280468
chr11	19431245	19431473	Spred2	NM_033523	393085
chr11	19454598	19454976	Spred2	NM_033523	369657
chr11	19492547	19492902	Spred2	NM_033523	331720
chr11	19544549	19544835	Spred2	NM_033523	279752
chr11	19824007	19824335	Spred2	NM_033523	273
chr11	20045459	20045738	Actr2	NM_146243	83292.5
chr11	20064997	20065278	Rab1	NM_008996	36466.5
chr11	20130871	20131485	Cep68	NM_172260	4139
chr11	20377430	20377649	Sertad2	NM_021372	65715.5
chr11	20401294	20401430	Sertad2	NM_021372	41893
chr11	20401469	20401758	Sertad2	NM_021372	41641.5
chr11	20672766	20673017	Aftph	NM_181411	87804.5
chr11	20782895	20783203	1110067D22Rik	NM_173752	59692
chr11	20827704	20827981	1110067D22Rik	NM_173752	104486
chr11	22170511	22170833	Ehbp1	NM_153078	264842
chr11	22248660	22248955	Ehbp1	NM_153078	342978
chr11	22619452	22619625	B3gnt2	NM_016888	115208
chr11	23111208	23111506	Xpo1	NM_001035226	44683
chr11	24639861	24640052	Bcl11a	NM_016707	661840
chr11	24729587	24729840	Bcl11a	NM_016707	751598
chr11	24963016	24963481	Bcl11a	NM_016707	985132
chr11	24999978	25000303	Bcl11a	NM_016707	1.02202e+06
chr11	25062537	25062626	Bcl11a	NM_016707	1.08447e+06
chr11	25373768	25374003	Fancl	NM_025923	913198
chr11	25667624	25667912	Fancl	NM_025923	619315
chr11	25894148	25894490	Fancl	NM_025923	392764
chr11	26003747	26004122	Fancl	NM_025923	283148
chr11	26272049	26272504	Fancl	NM_025923	14806.5
chr11	26653586	26653897	EG628586	NM_001039235	160516
chr11	28071204	28071397	Ccdc85a	NM_181577	217514
chr11	28599510	28599849	Ccdc85a	NM_181577	310866
chr11	28634984	28635311	Efemp1	NM_146015	132624
chr11	29503628	29503982	Rps27a	NM_001033865	57964
chr11	29536785	29537077	Rtn4	NM_194052	56015
chr11	29593597	29593893	Rtn4	NM_194052	799
chr11	30061065	30061454	Spnb2	NM_009260	54417.5
chr11	30098209	30098455	Spnb2	NM_175836	98938
chr11	30371755	30372016	4930505A04Rik	NM_001100394	45880.5
chr11	30650137	30650368	Psme4	NM_134013	21521.5
chr11	30650628	30650894	Psme4	NM_134013	21013
chr11	31901226	31901485	Nsg2	NM_008741	897.5
chr11	31901502	31901751	Nsg2	NM_008741	1168.5
chr11	32013092	32013437	Nsg2	NM_008741	112806
chr11	32095976	32096150	Il9r	NM_008374	7067
chr11	32436976	32437299	Stk10	NM_009288	3872.5
chr11	32566406	32566507	Fbxw11	NM_134015	23582.5
chr11	32735174	32735502	Fbxw11	NM_134015	192464
chr11	33103540	33103846	Tlx3	NM_019916	2415
chr11	33427327	33427660	Ranbp17	NM_023146	315076
chr11	33654775	33655050	Kcnip1	NM_027398	125134
chr11	34215312	34215645	EG574403	NM_001025382	657.5
chr11	34552328	34552907	Dock2	NM_033374	425754
chr11	34823571	34823870	Slit3	NM_011412	111238
chr11	35139776	35140080	Slit3	NM_011412	204969
chr11	35319538	35319760	Slit3	NM_011412	384690
chr11	35326859	35327119	Slit3	NM_011412	392030
chr11	35337352	35337622	Slit3	NM_011412	402528
chr11	35341545	35341747	Slit3	NM_011412	406687
chr11	35785801	35786180	Wwc1	NM_170779	133312
chr11	36510648	36510931	Odz2	NM_011856	690620
chr11	37881139	37881548	Odz2	NM_011856	2.06117e+06
chr11	37934749	37935104	Odz2	NM_011856	2.11476e+06
chr11	39027090	39027182	Mat2b	NM_134017	1465679
chr11	40353255	40353637	Mat2b	NM_134017	139369
chr11	40354913	40355349	Mat2b	NM_134017	137684
chr11	42940107	42940279	Atp10b	NM_176999	23185
chr11	44522803	44523052	Ebf1	NM_007897	91292.5
chr11	44560261	44560568	Ebf1	NM_007897	128780
chr11	44575125	44575417	Ebf1	NM_007897	143636
chr11	44655251	44655545	Ebf1	NM_007897	223763
chr11	45882417	45882569	Adam19	NM_009616	13005
chr11	46043672	46043887	Cyfip2	NM_133769	36420.5
chr11	47212977	47213252	Sgcd	NM_011891	420830
chr11	47309378	47309802	Sgcd	NM_011891	517306
chr11	47314743	47315078	Sgcd	NM_011891	522626
chr11	47454115	47454456	Sgcd	NM_011891	662002
chr11	47659366	47659706	Sgcd	NM_011891	867252
chr11	48315978	48316246	Gnb2l1	NM_008143	297749
chr11	48620160	48620992	Trim41	NM_145377	671
chr11	48631956	48632201	Trim41	NM_145377	12173.5
chr11	48637078	48637241	Trim41	NM_145377	17254.5
chr11	48647238	48647539	Trim7	NM_053166	3583.5
chr11	48670033	48670321	Irgm	NM_008326	8573
chr11	48670332	48670652	Irgm	NM_008326	8258
chr11	49264411	49264596	Olfr1388	NM_146467	7149.5
chr11	49265661	49265852	Olfr1387	NM_146473	7425.5
chr11	51262335	51262536	Col23a1	NM_153393	159014
chr11	51420310	51420546	Hnrpab	NM_001048061	6827
chr11	51755418	51755744	Cdkn2aipnl	NM_029976	25583
chr11	52099884	52100308	Tcf7	NM_009331	33991
chr11	53165282	53165597	Aff4	NM_033565	1105.5
chr11	53573103	53573369	Irf1	NM_008390	10343
chr11	53953501	53953783	P4ha2	NM_011031	38625
chr11	53954061	53954204	P4ha2	NM_011031	39115.5
chr11	54658964	54659220	Lyrm7	NM_029327	6302
chr11	54767483	54767739	Tnip1	NM_021327	43323
chr11	55415102	55415682	Glra1	NM_020492	87078
chr11	55498434	55499201	Glra1	NM_020492	170504
chr11	55760303	55760465	Nmur2	NM_153079	78107
chr11	56060586	56060985	Nmur2	NM_153079	222294
chr11	56340809	56341043	Gria1	NM_008165	484531
chr11	56558319	56558705	Gria1	NM_008165	266945
chr11	56858086	56858566	Gria1	NM_008165	32869
chr11	57111846	57112079	Gria1	NM_008165	286506
chr11	57784143	57784427	Cnot8	NM_026949	133369
chr11	58052733	58052869	Iigp2	NM_019440	39663
chr11	58382621	58382892	Olfr325	NM_207153	11608.5
chr11	58882137	58882361	Obscn	NM_001003914	74416
chr11	59021592	59021854	2310033P09Rik	NM_024210	139
chr11	59077664	59077861	Wnt3a	NM_009522	16219.5
chr11	59325082	59325492	Zkscan17	NM_172941	26224
chr11	59788823	59788994	Pemt	NM_008819	4790.5
chr11	60253470	60253671	4933439F18Rik	NM_025757	22766.5
chr11	60351410	60351571	Alkbh5	NM_172943	11.5
chr11	60512332	60512614	Llgl1	NM_008502	868
chr11	60541840	60541998	Smcr7	NM_001009927	20
chr11	60590777	60591072	Top3a	NM_009410	37364.5
chr11	60727350	60727503	Gtlf3b	NM_025294	11679.5
chr11	60951761	60952092	Tnfrsf13b	NM_021349	2409.5
chr11	61106769	61107157	Slc47a2	NM_001033542	8169
chr11	61397660	61397843	Epn2	NM_010148	67001.5
chr11	61890175	61890489	Specc1	NM_001029936	266
chr11	62364622	62364789	Ubb	NM_011664	299.5
chr11	62418415	62419010	BC046404	NM_198861	327.5
chr11	62427146	62427643	BC046404	NM_198861	9009.5
chr11	62462154	62462328	BC025076	NM_175002	76
chr11	62797292	62797668	Cdrt4	NM_025496	32786
chr11	62922731	62923035	Tekt3	NM_027660	47723
chr11	62993655	62994155	Pmp22	NM_008885	48894
chr11	62994284	62994590	Pmp22	NM_008885	49426
chr11	63225927	63226300	Pmp22	NM_008885	281102
chr11	63268584	63269120	Pmp22	NM_008885	323841
chr11	63300753	63301028	Pmp22	NM_008885	355880
chr11	63347082	63347385	Hs3st3b1	NM_018805	350960
chr11	63711676	63711947	Hs3st3b1	NM_018805	13617.5
chr11	63711952	63712233	Hs3st3b1	NM_018805	13898.5
chr11	63766157	63766520	Cox10	NM_178379	11048.5
chr11	65626019	65626268	Zkscan6	NM_026107	5398.5
chr11	66387423	66387743	Gm879	NM_001034874	362353
chr11	66412250	66412504	Gm879	NM_001034874	387147
chr11	66650520	66650721	A530088H08Rik	NM_178656	74871.5
chr11	66825150	66825580	A730055C05Rik	NM_177392	13290
chr11	66837493	66837794	A730055C05Rik	NM_177392	1011.5
chr11	67200470	67200739	Myh13	NM_001081250	60000.5
chr11	67372664	67372875	Gas7	NM_008088	26190.5
chr11	67960045	67960357	Stx8	NM_018768	180217
chr11	67964487	67964961	Stx8	NM_018768	184740
chr11	68053319	68053573	Ntn1	NM_008744	30581
chr11	68168242	68168561	Ntn1	NM_008744	145536
chr11	68191936	68192397	Ntn1	NM_008744	169302
chr11	68207413	68207824	Ntn1	NM_008744	184754
chr11	68213160	68213366	Ntn1	NM_008744	190398
chr11	68416221	68416391	Ccdc42	NM_177779	8750
chr11	68666518	68666789	Ndel1	NM_023668	31705.5
chr11	68850419	68850652	1500010J02Rik	NM_026889	20921.5
chr11	68850859	68851152	1500010J02Rik	NM_026889	21391.5
chr11	68851267	68851497	1500010J02Rik	NM_026889	21768
chr11	68876164	68876719	2310047M10Rik	NM_028005	3165.5
chr11	68886850	68887455	Tmem107	NM_028336	2840.5
chr11	68938458	68938838	Aloxe3	NM_011786	1230
chr11	69209498	69209660	Lsmd1	NM_030083	287
chr11	69231000	69231254	Dnahc2	NM_001081330	3183
chr11	69395433	69395668	Trp53	NM_011640	1661.5
chr11	69445888	69446266	Fxr2	NM_011814	395
chr11	69476118	69476309	Mpdu1	NM_011900	6008.5
chr11	69484793	69485106	Eif4a1	NM_144958	4509.5
chr11	69595318	69595586	Zbtb4	NM_029348	16039
chr11	69734767	69735258	Eif5a	NM_181582	4789.5
chr11	69808875	69809209	Phf23	NM_030064	236
chr11	69834222	69834457	Dlg4	NM_001109752	2233.5
chr11	70035421	70035760	Slc16a13	NM_172371	5297.5
chr11	70169560	70169901	Alox15	NM_009660	12082.5
chr11	70223469	70223785	Pelp1	NM_029231	17242
chr11	70338946	70339081	Psmb6	NM_008946	104.5
chr11	70482321	70482663	Spag7	NM_172561	5201
chr11	70894725	70894875	Nlrp1a	NM_001004142	10937
chr11	71990157	71990471	4933427D14Rik	NM_028963	22716
chr11	72233983	72234246	Smtnl2	NM_177776	30499.5
chr11	72503284	72503639	Ankfy1	NM_009671	41.5
chr11	72578767	72579569	Ankfy1	NM_009671	75665
chr11	72624387	72624590	Zzef1	NM_001045536	14733.5
chr11	73131937	73132306	Aspa	NM_023113	13632.5
chr11	74584180	74584507	Mett10d	NM_026197	20.5
chr11	74844904	74845115	Smg6	NM_001002764	105636
chr11	75274882	75275168	2010305C02Rik	NM_027249	6555
chr11	76164697	76165124	Nxn	NM_008750	94183.5
chr11	76191424	76191741	Nxn	NM_008750	120856
chr11	77493601	77493957	Nufip2	NM_001024205	5877
chr11	77498920	77499244	Nufip2	NM_001024205	574
chr11	77577323	77577515	Myo18a	NM_011586	13347
chr11	77707224	77707756	Pipox	NM_008952	13374
chr11	77720255	77720450	Pipox	NM_008952	26236.5
chr11	77761423	77761785	Sez6	NM_021286	17160
chr11	77795110	77795488	Phf12	NM_174852	1415
chr11	78061191	78061553	Sdf2	NM_009143	2125
chr11	78621273	78621586	1810012P15Rik	NM_001076681	18666.5
chr11	78642914	78643269	1810012P15Rik	NM_001076681	2995.5
chr11	78671033	78671391	1810012P15Rik	NM_001076681	31116
chr11	78812791	78812990	Lgals9	NM_010708	35994.5
chr11	78909240	78909582	Ksr1	NM_013571	81109
chr11	79459965	79460479	Rab11fip4	NM_175543	55509
chr11	80149210	80149657	Rhbdl3	NM_139228	34856.5
chr11	80332039	80332320	Myo1d	NM_177390	36551.5
chr11	80584267	80584667	Myo1d	NM_177390	288839
chr11	80702898	80703347	Accn1	NM_007384	9456.5
chr11	80729392	80729520	Accn1	NM_007384	35790
chr11	80729531	80729817	Accn1	NM_007384	36008
chr11	81093539	81094073	Accn1	NM_001034013	400140
chr11	81200835	81201377	Accn1	NM_001034013	507440
chr11	81426524	81426824	Accn1	NM_001034013	733008
chr11	82219925	82220376	Tmem132e	NM_023438	17749.5
chr11	82371261	82371465	Tmem132e	NM_023438	168962
chr11	82680354	82680620	Rffl	NM_001007465	63164
chr11	82830909	82831152	Slfn8	NM_181545	15352.5
chr11	83084928	83085674	Pex12	NM_134025	22845
chr11	83678788	83679208	Hnf1b	NM_009330	14628
chr11	83680963	83681699	Hnf1b	NM_009330	16961
chr11	83738856	83739268	Ddx52	NM_030096	16617
chr11	84090503	84090877	Acaca	NM_133360	81751
chr11	84758181	84758473	Car4	NM_007607	13017
chr11	85528022	85528326	Bcas3	NM_138681	361459
chr11	85864915	85865250	Brip1	NM_178309	6556.5
chr11	86314460	86314669	0610013E23Rik	NM_029788	16406.5
chr11	86358252	86358446	Rps6kb1	NM_028259	30865
chr11	86887455	86887855	Gdpd1	NM_025638	40265
chr11	86922316	86922670	1110001A07Rik	NM_025377	269
chr11	87236279	87236951	Tex14	NM_031386	18049
chr11	87240093	87241223	Tex14	NM_031386	22092
chr11	87256376	87257322	Tex14	NM_031386	38283
chr11	87261863	87262811	Tex14	NM_031386	43771
chr11	87275462	87276315	Tex14	NM_031386	57322.5
chr11	87284439	87285335	Tex14	NM_031386	66321
chr11	87409036	87409239	Mtmr4	NM_133215	3419.5
chr11	87841269	87841565	Sfrs1	NM_001078167	19755
chr11	87900451	87900615	Vezf1	NM_016686	18691
chr11	87952549	87953397	Cuedc1	NM_198013	40223
chr11	87953572	87953753	Cuedc1	NM_198013	40912.5
chr11	87984231	87984504	Cuedc1	NM_198013	71617.5
chr11	88015663	88016054	Mrps23	NM_024174	2060.5
chr11	88017855	88017998	Mrps23	NM_024174	7.5
chr11	88067268	88067550	Mrps23	NM_024174	49490
chr11	88088747	88089088	Mrps23	NM_024174	70998.5
chr11	88094092	88094333	Msi2	NM_054043	58670.5
chr11	88127210	88127485	Msi2	NM_054043	25535.5
chr11	88219991	88220152	Msi2	NM_054043	67188.5
chr11	88285530	88285798	Msi2	NM_054043	132781
chr11	88347825	88348292	Msi2	NM_054043	195176
chr11	88396719	88397237	Msi2	NM_054043	244095
chr11	88398614	88398980	Msi2	NM_054043	245914
chr11	88564445	88564750	Msi2	NM_054043	411714
chr11	88793114	88793428	Scpep1	NM_029023	7938
chr11	88942905	88943380	Gm525	NM_001033266	7988.5
chr11	88972232	88972608	Gm525	NM_001033266	37266
chr11	89703319	89703523	Pctp	NM_008796	141309
chr11	89971133	89971431	Tmem100	NM_026433	79621
chr11	90100036	90100449	Mmd	NM_026178	10546.5
chr11	90110457	90110773	Mmd	NM_026178	174
chr11	91996400	91996810	Kif2b	NM_028547	560006
chr11	92872835	92873408	Car10	NM_028296	87640.5
chr11	92902296	92902538	Car10	NM_028296	58345
chr11	93265769	93266008	Car10	NM_028296	305126
chr11	93470179	93470421	Car10	NM_028296	509538
chr11	93673983	93674146	Utp18	NM_001013375	46491.5
chr11	93829183	93829401	Nme1	NM_008704	9054
chr11	93906376	93906633	Spag9	NM_001025428	986.5
chr11	94021821	94021950	Spag9	NM_001025428	116368
chr11	94021954	94022067	Spag9	NM_001025428	116492
chr11	94586961	94587223	OTTMUSG00000002038	NM_001007584	31281
chr11	94840129	94840515	Sgca	NM_009161	15801
chr11	95171631	95171836	Myst2	NM_177619	36161.5
chr11	95172682	95173118	Myst2	NM_177619	37328
chr11	95275993	95276209	Spop	NM_025287	705
chr11	95527990	95528288	Phb	NM_008831	164
chr11	95737171	95737340	B4galnt2	NM_008081	12383.5
chr11	95879177	95879529	Gip	NM_008119	6505
chr11	95893913	95894170	Gip	NM_008119	8183.5
chr11	95942387	95942611	LOC100041835	NM_001112664	8210
chr11	96051516	96051672	Hoxb13	NM_008267	4080
chr11	96226594	96227055	Hoxb1	NM_008266	246.5
chr11	96230210	96230377	Hoxb1	NM_008266	3222.5
chr11	96621477	96621803	Skap1	NM_001033186	295703
chr11	96650320	96650637	Cbx1	NM_007622	29.5
chr11	96734925	96735329	Copz2	NM_019877	23938
chr11	96737585	96738007	Copz2	NM_019877	26607
chr11	96764187	96764475	Cdk5rap3	NM_030248	4768
chr11	96768346	96768633	Cdk5rap3	NM_030248	609.5
chr11	96887083	96887369	Sp6	NM_031183	12344
chr11	97151362	97151555	Npepps	NM_008942	84288.5
chr11	97430031	97430303	P140	NM_018873	59514
chr11	97430515	97430866	P140	NM_018873	60037.5
chr11	97563679	97563939	Psmb3	NM_011971	938
chr11	97603993	97604271	Pip4k2b	NM_054051	27662
chr11	97627825	97628000	Ccdc49	NM_026186	20984.5
chr11	97977647	97977884	Fbxl20	NM_028149	33898.5
chr11	98063814	98064191	Crkrs	NM_026952	615.5
chr11	98160197	98160488	Neurod2	NM_010895	26387.5
chr11	98656386	98656569	4121402D02Rik	NM_028722	351.5
chr11	98825882	98826098	Rara	NM_009024	26981
chr11	98830041	98830253	Rara	NM_009024	31138
chr11	98927341	98927516	Tns4	NM_172564	434.5
chr11	99091647	99091960	Smarce1	NM_020618	21442.5
chr11	99289983	99290212	Krt20	NM_023256	381.5
chr11	100981149	100981367	1300010M03Rik	NM_028933	23623
chr11	101340675	101340929	Rnd2	NM_009708	11151
chr11	101413884	101414201	Nbr1	NM_008676	128.5
chr11	101466121	101466384	Tmem106a	NM_144830	22697.5
chr11	101488487	101488892	Rdm1	NM_025654	572.5
chr11	101489038	101489135	Rdm1	NM_025654	175.5
chr11	101489232	101489335	Rdm1	NM_025654	21.5
chr11	101502909	101503771	Rdm1	NM_025654	14078
chr11	101506579	101506717	Rdm1	NM_025654	17386
chr11	101506768	101506891	Rdm1	NM_025654	17567.5
chr11	101506949	101507321	Rdm1	NM_025654	17873
chr11	101519215	101520309	Arl4d	NM_025404	7092
chr11	101543549	101543671	Arl4d	NM_025404	16756
chr11	101594101	101594306	Dhx8	NM_144831	65.5
chr11	101601405	101601855	Dhx8	NM_144831	7361
chr11	101633866	101634086	Etv4	NM_008815	2921
chr11	101648941	101649113	Etv4	NM_008815	17972
chr11	101829822	101830333	Sost	NM_024449	6228.5
chr11	102110062	102110234	BC030867	NM_153544	47
chr11	102419375	102419712	Fzd2	NM_020510	46200.5
chr11	102464855	102465171	Fzd2	NM_020510	731
chr11	102465586	102465898	Fzd2	NM_020510	2
chr11	102875560	102875987	Dcakd	NM_026551	20404.5
chr11	102977386	102977635	Hexim1	NM_138753	127.5
chr11	102994191	102994492	Hexim2	NM_027658	1008.5
chr11	103128776	103128941	Map3k14	NM_016896	47781.5
chr11	103702271	103702506	Nsf	NM_008740	19292.5
chr11	103851370	103851569	Arf2	NM_007477	23285.5
chr11	103924407	103924638	Crhr1	NM_007762	69672.5
chr11	104092381	104092601	Mapt	NM_001038609	258
chr11	104462033	104462380	Itgb3	NM_016780	7106.5
chr11	105042976	105043183	Tlk2	NM_011903	2959.5
chr11	105120658	105121163	Tlk2	NM_011903	80790.5
chr11	105893499	105893654	Kcnh6	NM_001037712	24060.5
chr11	105927218	105927392	Ccdc44	NM_027346	115
chr11	106586569	106586747	Pecam1	NM_001032378	71127
chr11	107050525	107050779	Nol11	NM_133702	22678
chr11	107213990	107214440	Pitpnc1	NM_145823	145010
chr11	107389108	107389406	Helz	NM_198298	20016
chr11	107815860	107816416	Prkca	NM_011101	16577
chr11	107895651	107895885	Prkca	NM_011101	96207
chr11	108130248	108130573	Prkca	NM_011101	330850
chr11	108285441	108285840	Ccdc46	NM_029606	938.5
chr11	108286373	108286574	Ccdc46	NM_029606	105.5
chr11	108466630	108466867	Ccdc46	NM_029606	180170
chr11	108856542	108856867	Axin2	NM_015732	75042.5
chr11	108872945	108873433	Axin2	NM_015732	91527
chr11	108894058	108894488	Axin2	NM_015732	112611
chr11	109068066	109068407	Rgs9	NM_011268	18431.5
chr11	109337569	109337860	Slc16a6	NM_001029842	25545.5
chr11	110309303	110309864	Map2k6	NM_011943	49148.5
chr11	110340296	110340606	Map2k6	NM_011943	80016
chr11	110513501	110513721	Map2k6	NM_011943	253176
chr11	110635478	110635741	Kcnj16	NM_010604	193736
chr11	110643037	110643389	Kcnj16	NM_010604	186133
chr11	111705026	111705608	Kcnj2	NM_008425	777840
chr11	111705645	111705924	Kcnj2	NM_008425	778308
chr11	111998735	111999444	Sox9	NM_011448	644448
chr11	112168892	112169149	Sox9	NM_011448	474516
chr11	112363124	112363528	Sox9	NM_011448	280211
chr11	112662806	112663135	Sox9	NM_011448	19433.5
chr11	112672455	112672777	Sox9	NM_011448	29079
chr11	112679317	112679653	Sox9	NM_011448	35948
chr11	112731942	112732262	Sox9	NM_011448	88565
chr11	112820823	112821228	Sox9	NM_011448	177488
chr11	113093345	113093686	Slc39a11	NM_027216	12652.5
chr11	113548373	113548677	D11Wsu47e	NM_177777	2800
chr11	113647034	113647403	Sdk2	NM_172800	5115.5
chr11	113901927	113902171	Sdk2	NM_172800	259946
chr11	114026886	114027142	Sdk2	NM_172800	384911
chr11	114077796	114078086	Sdk2	NM_172800	435838
chr11	114480963	114481284	Rpl38	NM_001048057	48732.5
chr11	114656712	114656966	1500005I02Rik	NM_028055	4857
chr11	114657232	114657530	1500005I02Rik	NM_028055	5399
chr11	114680449	114680794	Gpr142	NM_181749	20384.5
chr11	114681596	114681925	Gpr142	NM_181749	21523.5
chr11	114932257	114932742	Cd300e	NM_172050	19269.5
chr11	115036135	115036402	Slc9a3r1	NM_012030	11614.5
chr11	115112100	115112362	Grin2c	NM_010350	1749
chr11	115274385	115274680	Ict1	NM_026729	9453.5
chr11	116143339	116143665	Galr2	NM_010254	1250
chr11	116284103	116284342	1110014K08Rik	NM_176902	11184.5
chr11	116318153	116318430	Qrich2	NM_001033267	15653.5
chr11	116586524	116586778	St6galnac2	NM_009180	48633
chr11	116714471	116714633	Sfrs2	NM_011358	3332
chr11	116801598	116801799	Mgat5b	NM_172948	21522.5
chr11	116861537	116861778	Mgat5b	NM_172948	81481.5
chr11	117193598	117193767	2009-09-01	NM_017380	649.5
chr11	117330236	117330562	2009-09-01	NM_017380	137366
chr11	117340544	117340739	2009-09-01	NM_017380	147608
chr11	117462283	117462869	Tnrc6c	NM_198022	53026
chr11	117489352	117489799	Tnrc6c	NM_198022	26026.5
chr11	117801017	117801339	Socs3	NM_007707	26222
chr11	117836661	117837318	Socs3	NM_007707	9589.5
chr11	118003954	118004294	Pscd1	NM_001112700	21355
chr11	118052409	118052774	Pscd1	NM_001112700	27112.5
chr11	118860008	118860166	Enpp7	NM_001030291	10586
chr11	118899421	118899622	Cbx8	NM_013926	227.5
chr11	119017564	119017753	Tbc1d16	NM_172443	9208.5
chr11	119081404	119081728	Tbc1d16	NM_172443	73116
chr11	119256717	119257000	Slc26a11	NM_178743	39988.5
chr11	119948103	119948350	Azi1	NM_001109658	22483.5
chr11	120051287	120051614	1810073N04Rik	NM_024249	86166.5
chr11	120078421	120078613	Bahcc1	NM_198423	61932
chr11	120093854	120094195	Bahcc1	NM_198423	46424.5
chr11	120177467	120177754	Bahcc1	NM_198423	37161.5
chr11	120328754	120328965	Arl16	NM_197995	3220.5
chr11	120575036	120575299	Stra13	NM_016665	2913.5
chr11	120686124	120686399	Fasn	NM_007988	18990.5
chr11	120794111	120794356	Ccdc57	NM_027745	106378
chr11	121015320	121015843	Tex19	NM_028602	8125.5
chr11	121709422	121709613	Metrnl	NM_144797	145778
chr11	121825406	121825760	Metrnl	NM_144797	261843
chr12	3662869	3663021	Dtnb	NM_007886	90423
chr12	4358700	4359125	Ncoa1	NM_010881	109460
chr12	4359596	4359815	Ncoa1	NM_010881	110254
chr12	4436910	4437317	Ncoa1	NM_010881	187662
chr12	5061819	5062579	Atad2b	NM_001099628	138041
chr12	5065199	5065694	Atad2b	NM_001099628	141288
chr12	5758780	5759245	Atad2b	NM_001099628	834854
chr12	7783149	7783425	Apob	NM_009693	201195
chr12	8409046	8409211	Hs1bp3	NM_021429	88890.5
chr12	8568095	8568524	Slc7a15	NM_177802	33021.5
chr12	8906922	8907062	Laptm4a	NM_008640	21120
chr12	8928199	8928605	Laptm4a	NM_008640	290
chr12	8971256	8971425	Matn3	NM_010770	16539.5
chr12	8971649	8971803	Matn3	NM_010770	16925
chr12	8972030	8972280	Matn3	NM_010770	17354
chr12	9011503	9011897	Wdr35	NM_172470	31003
chr12	9037072	9037296	Ttc32	NM_029321	382
chr12	9139424	9139802	Ttc32	NM_029321	102811
chr12	10881962	10882233	Kcns3	NM_173417	214910
chr12	10995640	10995788	Kcns3	NM_173417	101293
chr12	12184216	12184609	D12Ertd553e	NM_029758	98734.5
chr12	12547983	12548224	D12Ertd553e	NM_029758	264956
chr12	12587676	12587993	D12Ertd553e	NM_029758	304688
chr12	12687512	12687858	Mycn	NM_008709	255213
chr12	12700963	12701355	Mycn	NM_008709	241739
chr12	12730110	12730397	Mycn	NM_008709	212644
chr12	12731838	12732243	Mycn	NM_008709	210858
chr12	12817392	12817714	Mycn	NM_008709	125345
chr12	12933980	12934334	Mycn	NM_008709	8741
chr12	13000736	13001029	Mycn	NM_008709	57984.5
chr12	13215288	13215467	Ddx1	NM_134040	10734.5
chr12	13215801	13216064	Ddx1	NM_134040	10179.5
chr12	14095728	14096168	AW125753	NM_029007	58455
chr12	14865040	14865116	AW125753	NM_029007	710675
chr12	15821372	15821622	Trib2	NM_144551	22965
chr12	16516009	16516323	Lpin1	NM_015763	27275
chr12	16796652	16797072	Greb1	NM_015764	119442
chr12	17094194	17094621	Kcnf1	NM_201531	84497.5
chr12	17632898	17633214	Hpcal1	NM_016677	64563
chr12	17889119	17889403	Hpcal1	NM_016677	191642
chr12	17919714	17919847	Hpcal1	NM_016677	222162
chr12	18465124	18465368	5730507C01Rik	NM_001033157	56105
chr12	18588353	18588598	5730507C01Rik	NM_001033157	67124.5
chr12	18809098	18809623	5730507C01Rik	NM_001033157	288010
chr12	19025454	19026096	5730507C01Rik	NM_001033157	504424
chr12	19055496	19055764	5730507C01Rik	NM_001033157	534279
chr12	19393398	19393677	5730507C01Rik	NM_001033157	872186
chr12	19719152	19719313	5730507C01Rik	NM_001033157	1.19788e+06
chr12	19752265	19752481	5730507C01Rik	NM_001033157	1231022
chr12	19960673	19960831	Ddef2	NM_001004364	1156864
chr12	20202449	20202911	Ddef2	NM_001004364	914936
chr12	20378097	20378324	Ddef2	NM_001004364	739406
chr12	20421663	20421967	Ddef2	NM_001004364	695801
chr12	20422030	20422275	Ddef2	NM_001004364	695464
chr12	20620791	20621186	Ddef2	NM_001004364	496628
chr12	20685890	20686102	Ddef2	NM_001004364	431620
chr12	20849572	20850040	Ddef2	NM_001004364	267810
chr12	20926357	20926615	Ddef2	NM_001004364	191130
chr12	20953461	20953727	Ddef2	NM_001004364	164022
chr12	20996331	20996648	Ddef2	NM_001004364	121126
chr12	21802931	21803209	Ywhaq	NM_011739	406881
chr12	21834405	21834626	Ywhaq	NM_011739	438326
chr12	21840020	21840167	Ywhaq	NM_011739	443904
chr12	21887332	21887548	Ywhaq	NM_011739	491251
chr12	22085818	22086287	Ywhaq	NM_011739	689864
chr12	22346658	22347248	Ywhaq	NM_011739	950764
chr12	22378111	22378486	Ywhaq	NM_011739	982110
chr12	22463965	22464306	Ywhaq	NM_011739	1.06795e+06
chr12	22811758	22812262	Ywhaq	NM_011739	1415821
chr12	22874214	22874550	Ywhaq	NM_011739	1478193
chr12	22990741	22990999	Ywhaq	NM_011739	1594681
chr12	23095095	23095253	Ywhaq	NM_011739	1698985
chr12	23255145	23255282	Ywhaq	NM_011739	1.85902e+06
chr12	23377534	23377796	Taf1b	NM_020614	1805831
chr12	23809789	23810379	Taf1b	NM_020614	1373412
chr12	23979206	23979368	Taf1b	NM_020614	1204209
chr12	24134481	24135071	Taf1b	NM_020614	1048720
chr12	24165700	24166075	Taf1b	NM_020614	1.01761e+06
chr12	24290177	24290484	Taf1b	NM_020614	893166
chr12	24319482	24319617	Taf1b	NM_020614	863946
chr12	24485651	24485811	Taf1b	NM_020614	697765
chr12	24486038	24486187	Taf1b	NM_020614	697384
chr12	24827611	24828086	Taf1b	NM_020614	355648
chr12	24936569	24936727	Taf1b	NM_020614	246848
chr12	25409202	25409488	Rrm2	NM_009104	16198
chr12	25515921	25516104	Mboat2	NM_001083341	450.5
chr12	25780909	25781087	Id2	NM_010496	2335
chr12	25783529	25783897	Id2	NM_010496	5050
chr12	25809345	25809741	Id2	NM_010496	30880
chr12	26129474	26129669	Id2	NM_010496	350908
chr12	26138161	26138486	Id2	NM_010496	359660
chr12	26160444	26160640	Id2	NM_010496	381879
chr12	26984578	26984997	Rnf144a	NM_001081977	6874.5
chr12	27227385	27227666	Tyki	NM_020557	73446.5
chr12	27749851	27750169	Sox11	NM_009234	270070
chr12	27768040	27768422	Sox11	NM_009234	251849
chr12	27824582	27824824	Sox11	NM_009234	195377
chr12	27835857	27836420	Sox11	NM_009234	183942
chr12	28005611	28005899	Sox11	NM_009234	14325
chr12	28232237	28232410	Sox11	NM_009234	212244
chr12	29008606	29008904	Allc	NM_053156	229865
chr12	29117379	29117568	Allc	NM_053156	121146
chr12	29502211	29502745	Tssc1	NM_201357	65748
chr12	29768275	29768616	Tssc1	NM_201357	331716
chr12	29780851	29781136	Tssc1	NM_201357	344264
chr12	30215245	30215505	Myt1l	NM_001093775	2127
chr12	32189664	32189923	Cbll1	NM_134048	18030.5
chr12	32521223	32521494	Hbp1	NM_153198	89981.5
chr12	32635403	32635611	Hbp1	NM_177993	21258
chr12	32854198	32854495	Pik3cg	NM_020272	6153.5
chr12	33882192	33882486	Atxn7l1	NM_028139	49695
chr12	34904945	34905263	Hdac9	NM_024124	151257
chr12	34976855	34977147	Hdac9	NM_024124	79360
chr12	35213649	35213999	Hdac9	NM_024124	157463
chr12	36327019	36327583	Ahr	NM_013464	144651
chr12	36769041	36769314	Tspan13	NM_025359	28036.5
chr12	38061734	38062150	Tmem195	NM_178767	93717
chr12	39505046	39505363	Etv1	NM_007960	1691.5
chr12	39505911	39506155	Etv1	NM_007960	863
chr12	40467867	40468082	Arl4a	NM_007487	291902
chr12	40468091	40468285	Arl4a	NM_007487	291689
chr12	40724754	40724930	Arl4a	NM_007487	35035
chr12	40949835	40950069	Ifrd1	NM_013562	20236
chr12	41164444	41164817	Zfp277	NM_178845	122484
chr12	41711460	41711654	Immp2l	NM_053122	39119
chr12	41802430	41802564	Immp2l	NM_053122	51821
chr12	42747889	42748440	Immp2l	NM_053122	997488
chr12	42817950	42818318	Immp2l	NM_053122	1067458
chr12	42828277	42828536	Immp2l	NM_053122	1.07773e+06
chr12	45439153	45439430	Nrcam	NM_176930	9317.5
chr12	45487674	45487831	Nrcam	NM_176930	57778.5
chr12	45741627	45741970	Nrcam	NM_176930	311824
chr12	49526193	49526332	Foxg1	NM_008241	957730
chr12	51221528	51222106	Prkcm	NM_008858	220401
chr12	52070488	52070759	Prkcm	NM_008858	628406
chr12	52080015	52080156	Prkcm	NM_008858	637868
chr12	52448829	52449097	6030408C04Rik	NM_001015099	380
chr12	53244081	53244240	Nubpl	NM_029760	45418.5
chr12	53589707	53589902	Arhgap5	NM_009706	27258.5
chr12	53881174	53881440	Akap6	NM_198111	80938
chr12	54349985	54350412	Npas3	NM_013780	535.5
chr12	54536787	54537028	Npas3	NM_013780	187244
chr12	54548955	54549325	Npas3	NM_013780	199477
chr12	55154020	55154297	Npas3	NM_013780	804496
chr12	55796818	55796999	Eapp	NM_025456	22455.5
chr12	55797655	55798058	Eapp	NM_025456	23403.5
chr12	55798212	55798404	Eapp	NM_025456	23855
chr12	55811125	55812279	Eapp	NM_025456	37249
chr12	55814995	55816146	Eapp	NM_025456	41117.5
chr12	55819571	55820507	Eapp	NM_025456	45586
chr12	55830394	55831330	Snx6	NM_026998	16481
chr12	55834746	55835914	Snx6	NM_026998	12013
chr12	55838592	55839778	Snx6	NM_026998	8158
chr12	56181363	56181632	Srp54a	NM_011899	15.5
chr12	56255469	56255951	Srp54b	NM_001100109	380
chr12	56255986	56256476	Srp54b	NM_001100109	141
chr12	56330533	56331015	Srp54a	NM_011899	74448
chr12	56331050	56331540	Srp54a	NM_011899	74969
chr12	57399551	57399815	Mbip	NM_145442	29624
chr12	57523251	57523817	Mbip	NM_145442	94227
chr12	57559702	57560212	Nkx2-1	NM_009385	72991
chr12	57621345	57621781	Nkx2-1	NM_009385	11385
chr12	57715563	57715915	Nkx2-9	NM_008701	3356
chr12	57988389	57988693	Slc25a21	NM_172577	174731
chr12	59055055	59055438	Sstr1	NM_009216	257544
chr12	59870994	59871154	Sec23a	NM_009147	188296
chr12	60141233	60142146	Trappc6b	NM_030057	2388.5
chr12	63808137	63808502	Lrfn5	NM_178714	1.1827e+06
chr12	64585149	64585319	Gm527	NM_001025605	1433663
chr12	66209738	66209978	Fancm	NM_178912	33266
chr12	66307381	66307737	Wdr20b	NM_027614	18944
chr12	66694531	66695003	Wdr20b	NM_027614	368264
chr12	67440225	67440539	Mdga2	NM_207010	131789
chr12	67692692	67693189	Mdga2	NM_207010	120770
chr12	69647539	69647881	Rps29	NM_009093	611001
chr12	69663829	69664059	Rps29	NM_009093	594767
chr12	69664099	69664294	Rps29	NM_009093	594514
chr12	70260277	70260573	Rps29	NM_009093	1714
chr12	70462131	70462472	Sdccag1	NM_025441	49772.5
chr12	70537961	70538505	Arf6	NM_007481	65097
chr12	70610835	70611072	Gm71	NM_001033236	67660.5
chr12	72397835	72398157	Dact1	NM_021532	12974
chr12	72451195	72451409	Dact1	NM_021532	40332
chr12	73126416	73126778	Daam1	NM_026102	194533
chr12	73299813	73300022	Rtn1	NM_001007596	12820.5
chr12	73584061	73584220	Lrrc9	NM_030070	41221.5
chr12	73788608	73788865	Dhrs7	NM_025522	37394.5
chr12	73955301	73955677	Six6os1	NM_029444	26606
chr12	73979483	73979722	Six6os1	NM_029444	2492.5
chr12	74186882	74187125	Six4	NM_011382	14241.5
chr12	74549297	74549683	Tmem30b	NM_178715	94610
chr12	74655285	74655507	Tmem30b	NM_178715	11296
chr12	74873214	74873394	Prkch	NM_008856	187277
chr12	75905124	75905556	Kcnh5	NM_172805	92866
chr12	75986440	75986894	Kcnh5	NM_172805	11539
chr12	76343864	76344022	Rhoj	NM_023275	65356
chr12	77328658	77328799	Tex21	NM_019784	29049.5
chr12	79013955	79014246	Gphn	NM_172952	313620
chr12	79014315	79014597	Gphn	NM_172952	313264
chr12	79073232	79073521	Gphn	NM_172952	254344
chr12	79451850	79452205	Gphn	NM_172952	124308
chr12	79602619	79602762	Gphn	NM_172952	274970
chr12	79962447	79962717	Atp6v1d	NM_023721	18614
chr12	80102045	80102279	6330442E10Rik	NM_178745	39376
chr12	80397218	80397394	Zfyve26	NM_001008550	63973
chr12	80442460	80442809	Rad51l1	NM_009014	44366.5
chr12	80631532	80631692	Rad51l1	NM_009014	233344
chr12	80710352	80710582	Rad51l1	NM_009014	312199
chr12	80726911	80727143	Rad51l1	NM_009014	328759
chr12	80820347	80820639	Rad51l1	NM_009014	422225
chr12	80914078	80914633	Rad51l1	NM_009014	516088
chr12	80939300	80939448	Rad51l1	NM_009014	541106
chr12	81012254	81012523	Rad51l1	NM_009014	614120
chr12	81111274	81111563	Zfp36l1	NM_007564	97327.5
chr12	81124289	81124557	Zfp36l1	NM_007564	84323
chr12	81212431	81212682	Zfp36l1	NM_007564	3810.5
chr12	81217670	81218029	Zfp36l1	NM_007564	9103.5
chr12	81542317	81542573	Wdr22	NM_177267	104772
chr12	81728383	81728531	Erh	NM_007951	6566
chr12	82882388	82882762	Map3k9	NM_177395	53175
chr12	82929454	82929592	Pcnx	NM_018814	31493
chr12	83664108	83664280	Rgs6	NM_015812	53830
chr12	84145663	84145876	Rgs6	NM_015812	427746
chr12	84404676	84404876	Dpf3	NM_058212	34592
chr12	84673747	84673947	Dpf3	NM_058212	303663
chr12	84938204	84938451	Zfyve1	NM_183154	50437.5
chr12	85262834	85263069	2410016O06Rik	NM_023633	28667.5
chr12	85350141	85350418	Acot1	NM_012006	171.5
chr12	85966063	85966359	Abcd4	NM_008992	22595
chr12	85981673	85981876	7420416P09Rik	NM_001033776	2070.5
chr12	86405949	86406251	Ylpm1	NM_178363	68830
chr12	86752094	86752370	Tmed10	NM_026775	70669
chr12	87839802	87840103	Esrrb	NM_011934	137886
chr12	88000411	88000845	Vash1	NM_177354	19021
chr12	88111915	88112245	Angel1	NM_144524	70629
chr12	88127646	88128081	Angel1	NM_144524	86412.5
chr12	88272287	88272721	2310044G17Rik	NM_173735	15856
chr12	88273549	88273854	2310044G17Rik	NM_173735	14658.5
chr12	88532834	88533111	Tmed8	NM_001033475	25781.5
chr12	89350147	89350518	ENSMUSG00000072907	NM_001105254	63699.5
chr12	89579768	89580028	Adck1	NM_028105	19346
chr12	89844436	89844799	Adck1	NM_028105	245374
chr12	90149240	90149606	Nrxn3	NM_172544	42419
chr12	90419656	90420035	Nrxn3	NM_172544	228004
chr12	90511525	90511727	Nrxn3	NM_172544	319784
chr12	90769390	90769681	Nrxn3	NM_172544	577694
chr12	90918806	90919103	Nrxn3	NM_172544	727112
chr12	91320491	91320590	Nrxn3	NM_172544	1.1287e+06
chr12	91371005	91371423	Nrxn3	NM_172544	1179372
chr12	92622763	92623014	4930534B04Rik	NM_181815	385958
chr12	92670305	92670447	Tshr	NM_011648	30886
chr12	92828243	92828451	Gtf2a1	NM_175335	31193
chr12	92917747	92918041	Ston2	NM_175367	40913
chr12	92922047	92922322	Ston2	NM_175367	45203.5
chr12	92922811	92923218	Ston2	NM_175367	46033.5
chr12	93003549	93003869	Ston2	NM_175367	126728
chr12	93530650	93530969	Sel1l	NM_001039089	486328
chr12	93622596	93622894	Sel1l	NM_001039089	578263
chr12	94541370	94541452	Sel1l	NM_001039089	1496929
chr12	94815399	94815690	Sel1l	NM_001039089	1.77106e+06
chr12	95662522	95662885	Flrt2	NM_201518	1.26776e+06
chr12	98299580	98300006	1700019M22Rik	NM_027076	1014965
chr12	99159701	99159894	Galc	NM_008079	280712
chr12	99160090	99160547	Galc	NM_008079	280190
chr12	100249310	100249692	Ttc8	NM_198311	90680
chr12	100277851	100278340	Ttc8	NM_198311	119274
chr12	100538084	100538417	Foxn3	NM_183186	104948
chr12	100567865	100568178	Foxn3	NM_183186	134718
chr12	100650687	100650971	Foxn3	NM_183186	217526
chr12	100883277	100883972	2610021K21Rik	NM_030172	72115.5
chr12	101161384	101161852	Tdp1	NM_028354	38894
chr12	101772206	101772512	Rps6ka5	NM_153587	15628
chr12	101875033	101875285	Rps6ka5	NM_153587	87172
chr12	101963360	101963856	Rps6ka5	NM_153587	175621
chr12	102070108	102070345	9030617O03Rik	NM_145448	52894.5
chr12	102234497	102234630	Ccdc88c	NM_026681	83654.5
chr12	102234633	102234798	Ccdc88c	NM_026681	83806.5
chr12	102257060	102257321	Ccdc88c	NM_026681	106282
chr12	103897297	103897605	Itpk1	NM_172584	90659
chr12	103897607	103898015	Itpk1	NM_172584	91019
chr12	103898041	103898371	Itpk1	NM_172584	91414
chr12	103898654	103898869	Itpk1	NM_172584	91969.5
chr12	103968594	103968850	Moap1	NM_022323	11204
chr12	103997089	103997383	5730410I19Rik	NM_025666	1052
chr12	104552211	104552482	Asb2	NM_023049	7004.5
chr12	104785659	104786006	8430415E04Rik	NM_028980	15058.5
chr12	104838589	104839050	8430415E04Rik	NM_028980	68045.5
chr12	104853464	104853811	Serpina10	NM_144834	1246.5
chr12	105970075	105970361	Dicer1	NM_148948	44267
chr12	106380490	106380649	Tcl1b2	NM_013775	4672.5
chr12	106424488	106424741	Tcl1b3	NM_013772	4639.5
chr12	106437993	106438368	Tcl1b4	NM_013774	2450.5
chr12	107320506	107320798	Vrk1	NM_001029843	72180
chr12	107413324	107413596	Vrk1	NM_001029843	164988
chr12	107685391	107685592	Vrk1	NM_001029843	437020
chr12	107717913	107718257	Vrk1	NM_001029843	469613
chr12	109102832	109103389	Bcl11b	NM_001079883	45501.5
chr12	109244613	109244776	Bcl11b	NM_001079883	96082.5
chr12	109479036	109479341	Ccnk	NM_009832	61241.5
chr12	109493741	109493975	1600002O04Rik	NM_001044380	50621
chr12	109523518	109523786	1600002O04Rik	NM_001044380	20827
chr12	109558655	109559282	1600002O04Rik	NM_001044380	14489.5
chr12	109721437	109721679	Eml1	NM_001043335	60533
chr12	109721680	109721976	Eml1	NM_001043335	60803
chr12	109803215	109803581	Evl	NM_007965	10469
chr12	111186438	111186919	Dio3	NM_172119	330760
chr12	111934346	111934498	Hsp90aa1	NM_010480	5177
chr12	112217281	112217455	Ankrd9	NM_175207	3806
chr12	112738980	112739303	Gm266	NM_001033248	16320.5
chr12	113004791	113004973	Klc1	NM_008450	7823
chr12	113248221	113248586	2010107E04Rik	NM_027360	48817.5
chr12	114019591	114019752	Ahnak2	NM_001033476	9267.5
chr12	114067515	114067699	Cdca4	NM_028023	9162
chr12	114378204	114378537	Crip2	NM_024223	386.5
chr12	114573511	114573843	Tmem121	NM_153776	149564
chr12	114574171	114574345	Tmem121	NM_153776	150145
chr12	114574669	114574786	Tmem121	NM_153776	150614
chr12	114662436	114662656	4930523C11Rik	NM_001009545	65229
chr12	114663253	114663512	4930523C11Rik	NM_001009545	64392.5
chr12	115525413	115525656	Adam6	NM_174885	743416
chr12	118473651	118474052	Ptprn2	NM_011215	749546
chr12	118499621	118499883	Ptprn2	NM_011215	775447
chr12	118590177	118590626	Ptprn2	NM_011215	866096
chr12	118623112	118623253	Ptprn2	NM_011215	898878
chr12	118696928	118697309	Rapgef5	NM_175930	57832.5
chr12	119153217	119153514	Dnahc11	NM_010060	36911.5
chr12	119425730	119426048	Dnahc11	NM_010060	309435
chr12	119833843	119834048	Sp8	NM_177082	252082
chr12	119889267	119889776	Sp8	NM_177082	196506
chr12	120075100	120075252	Sp8	NM_177082	10852
chr12	120094729	120095036	Sp8	NM_177082	8854.5
chr12	120169236	120169688	Sp8	NM_177082	83434
chr12	120266664	120267001	Itgb8	NM_177290	134442
chr12	120476435	120476775	Itgb8	NM_177290	75330
chr12	120512517	120512706	Itgb8	NM_177290	111336
chr12	120571906	120572196	Itgb8	NM_177290	170776
chr12	121016138	121016309	Itgb8	NM_177290	614948
chr13	3036337	3036682	Gdi2	NM_008112	500810
chr13	3405696	3406145	Gdi2	NM_008112	131400
chr13	3729716	3729893	Calml3	NM_027416	72335.5
chr13	4154518	4154800	Akr1c18	NM_134066	22787
chr13	4244530	4244846	Akr1c19	NM_001013785	11703
chr13	4414742	4414907	Akr1c6	NM_030611	18763.5
chr13	4559825	4560081	Akr1c21	NM_029901	13367
chr13	4698895	4699151	Akr1e1	NM_018859	107288
chr13	4825046	4825328	Akr1e1	NM_018859	233452
chr13	5728139	5728519	Klf6	NM_011803	132405
chr13	5802915	5803306	Klf6	NM_011803	57623.5
chr13	5859935	5860252	Klf6	NM_011803	640.5
chr13	5898970	5899238	Klf6	NM_011803	38370
chr13	6921533	6921920	Pfkp	NM_019703	342608
chr13	7169271	7169596	Pfkp	NM_019703	590314
[truncated: 6,069 more rows]
