# Supplementary material for: Identification of Highly Conserved Putative Developmental Enhancers Bound by SOX3 in Neural Progenitors Using ChIP-Seq
Source: PLoS One. 2014 Nov 19;9(11):e113361. doi: 10.1371/journal.pone.0113361 (PMC4237438; doi:10.1371/journal.pone.0113361)
Supplement: Table S2 — A list of the top 20 GO terms associated with the intergenic, intronic and promoter SOX3 ChIP-seq peaks. (XLS) [file pone.0113361.s002.xls]

## Sheet: GO Terms Intergenic
GO Terms for Intergenic SOX3 binding sites, from GREAT (43)
# Term Name	Binom Rank	Binom Raw P-Value	Binom FDR Q-Val	Binom Fold Enrichment	Binom Observed Region Hits	Binom Region Set Coverage	Hyper Rank	Hyper FDR Q-Val	Hyper Fold Enrichment	Hyper Observed Gene Hits	Hyper Total Genes	Hyper Gene Set Coverage
negative regulation of megakaryocyte differentiation	20	7.83573e-34	3.3627e-31	50.7342	25	0.00509476	314	8.61532e-05	3.61331	12	15	0.00268037
regulation of gliogenesis	23	4.33029e-32	1.61595e-29	3.10046	150	0.0305686	376	0.000508888	2.10777	28	60	0.00625419
forebrain generation of neurons	43	3.33868e-25	6.66415e-23	3.38069	103	0.0209904	358	0.000318022	2.50924	20	36	0.00446728
hindbrain development	44	1.05241e-24	2.05292e-22	2.39378	176	0.0358671	276	2.66998e-05	1.97329	45	103	0.0100514
forebrain neuron differentiation	72	2.0683e-19	2.46558e-17	3.43932	76	0.0154881	441	0.00175993	2.60575	15	26	0.00335046
nephron morphogenesis	73	2.28034e-19	2.68111e-17	3.02269	91	0.0185449	182	1.82979e-07	3.38748	21	28	0.00469064
chromatin assembly or disassembly	75	2.89051e-19	3.3079e-17	2.73552	106	0.0216018	175	1.51007e-07	2.02585	61	136	0.0136252
nephron epithelium morphogenesis	79	6.12493e-19	6.65447e-17	3.04115	88	0.0179336	213	1.79996e-06	3.30062	19	26	0.00424391
kidney epithelium development	80	6.34658e-19	6.80908e-17	2.53207	119	0.0242511	127	1.4203e-09	3.07516	32	47	0.00714764
protein-DNA complex subunit organization	84	1.70143e-18	1.73849e-16	2.65053	107	0.0218056	161	5.62273e-08	2.0846	60	130	0.0134018
nephron epithelium development	90	1.44836e-17	1.38126e-15	2.50392	112	0.0228245	130	2.82509e-09	3.1947	29	41	0.00647755
nephron development	91	1.76871e-17	1.66823e-15	2.2793	134	0.0273079	112	1.57786e-10	2.86771	40	63	0.00893455
nephron tubule morphogenesis	94	2.31308e-17	2.11204e-15	3.48931	66	0.0134502	311	7.96215e-05	3.4539	13	17	0.00290373
nucleosome organization	99	3.98745e-17	3.457e-15	2.62553	100	0.020379	145	1.94346e-08	2.14905	59	124	0.0131785
chromatin assembly	103	5.01115e-17	4.17579e-15	2.69461	95	0.0193601	172	1.11329e-07	2.06575	59	129	0.0131785
nucleosome assembly	104	5.83537e-17	4.81586e-15	2.77586	90	0.0183412	144	1.86649e-08	2.18177	57	118	0.0127317
negative regulation of myeloid cell differentiation	106	1.02371e-16	8.28919e-15	3.54531	62	0.012635	374	0.000487779	2.21404	25	51	0.0055841
protein-DNA complex assembly	107	1.39322e-16	1.11757e-14	2.60289	98	0.0199715	162	5.60503e-08	2.09828	59	127	0.0131785
negative regulation of neuron differentiation	110	2.75345e-16	2.14844e-14	2.23719	129	0.026289	186	2.47344e-07	2.6149	33	57	0.00737101
metanephric nephron morphogenesis	116	8.31347e-16	6.15125e-14	3.38282	62	0.012635	338	0.00020993	3.26202	13	18	0.00290373

## Sheet: Go Terms Intronic
GO Terms for introninc SOX3 binding sites, from GREAT (43)
# Term Name	Binom Rank	Binom Raw P-Value	Binom FDR Q-Val	Binom Fold Enrichment	Binom Observed Region Hits	Binom Region Set Coverage	Hyper Rank	Hyper FDR Q-Val	Hyper Fold Enrichment	Hyper Observed Gene Hits	Hyper Total Genes	Hyper Gene Set Coverage
neural tube development	11	1.95e-12	1.52e-09	2.27401	91	0.0395652	37	4.02e-11	2.90499	51	125	0.0179578
negative regulation of axonogenesis	25	1.22e-09	4.18e-07	3.25187	37	0.016087	158	0.000111431	3.83388	14	26	0.00492958
primary neural tube formation	36	3.58e-08	8.53505e-06	2.42467	49	0.0213043	85	7.63e-07	3.11503	28	64	0.00985915
regulation of synapse organization	39	6.55e-08	1.44063e-05	2.69131	39	0.0169565	234	0.00121763	2.92105	16	39	0.0056338
protein autophosphorylation	40	6.74e-08	1.44645e-05	2.2061	57	0.0247826	425	0.023816	1.78002	29	116	0.0102113
negative regulation of cell projection organization	43	8.77e-08	1.74995e-05	2.42906	46	0.02	269	0.00273844	2.56323	18	50	0.00633803
neural tube closure	45	1.1e-07	2.09166e-05	2.3832	47	0.0204348	100	2.82069e-06	3.08536	26	60	0.00915493
tube closure	46	1.61e-07	3.00944e-05	2.32619	48	0.0208696	87	1.01342e-06	3.15151	27	61	0.00950704
regulation of synapse assembly	57	3.87e-07	5.82501e-05	2.99036	29	0.0126087	267	0.00261729	3.28619	12	26	0.00422535
regulation of synapse structure and activity	60	5.77e-07	8.2537e-05	2.39985	41	0.0178261	206	0.000472049	2.91276	18	44	0.00633803
negative regulation of axon extension	73	1.5963e-06	0.000187685	3.46836	21	0.00913043	157	9.36122e-05	5.08577	10	14	0.00352113
neural tube formation	75	1.65602e-06	0.000189515	2.00345	56	0.0243478	81	7.09e-07	2.88408	32	79	0.0112676
stem cell division	82	2.37734e-06	0.000248837	3.50674	20	0.00869565	277	0.00336008	3.40525	11	23	0.00387324
positive regulation of synapse assembly	87	2.65856e-06	0.00026228	3.48011	20	0.00869565	498	0.0420862	3.3227	7	15	0.00246479
positive regulation of JUN kinase activity	95	4.39806e-06	0.000397353	2.49494	32	0.013913	298	0.00561965	2.67003	15	40	0.00528169
regulation of JUN kinase activity	97	5.05976e-06	0.00044771	2.39995	34	0.0147826	293	0.00494838	2.52169	17	48	0.00598591
positive regulation of cellular component biogenesis	107	9.96029e-06	0.000798964	3.06968	21	0.00913043	370	0.0155771	3.56004	8	16	0.0028169
peptidyl-threonine phosphorylation	112	1.17878e-05	0.000903342	3.71231	16	0.00695652	431	0.024796	3.05146	9	21	0.00316901
peptidyl-threonine modification	122	1.84587e-05	0.00129862	3.41207	17	0.0073913	355	0.014081	3.09568	10	23	0.00352113
neural tube patterning	125	2.13245e-05	0.00146422	2.56231	26	0.0113043	260	0.00218096	3.02064	14	33	0.00492958

## Sheet: GO Terms Promoter
GO Terms for introninc SOX3 binding sites, from GREAT (43)
# Term Name	Binom Rank	Binom Raw P-Value	Binom FDR Q-Val	Binom Fold Enrichment	Binom Observed Region Hits	Binom Region Set Coverage	Hyper Rank	Hyper FDR Q-Val	Hyper Fold Enrichment	Hyper Observed Gene Hits	Hyper Total Genes	Hyper Gene Set Coverage
negative regulation of megakaryocyte differentiation	1	1.28316e-28	1.10134e-24	166.709	15	0.0167411	38	2.16734e-06	11.6101	9	15	0.00861244
DNA packaging	2	1.33035e-23	5.70919e-20	6.15499	50	0.0558036	7	1.37279e-35	7.47893	63	163	0.0602871
chromatin assembly or disassembly	3	1.36499e-23	3.90524e-20	6.64262	47	0.0524554	1	3.69476e-38	8.67915	61	136	0.0583732
chromatin assembly	4	1.67409e-23	3.59217e-20	6.99026	45	0.0502232	4	5.07453e-38	8.85011	59	129	0.0564593
DNA conformation change	5	1.98152e-23	3.40148e-20	5.81979	52	0.0580357	8	3.41918e-34	6.87304	65	183	0.062201
nucleosome assembly	6	3.87643e-23	5.54523e-20	7.26327	43	0.0479911	2	4.9991e-38	9.34715	57	118	0.0545455
regulation of gene silencing	7	1.03174e-21	1.26505e-18	39.3437	17	0.0189732	36	1.87152e-06	10.1843	10	19	0.00956938
nucleosome organization	8	2.26708e-21	2.43229e-18	6.32669	44	0.0491071	3	6.60588e-38	9.05092	58	124	0.0555024
protein-DNA complex assembly	9	9.84479e-21	9.38864e-18	6.25469	43	0.0479911	6	2.90961e-36	8.68475	57	127	0.0545455
protein-DNA complex subunit organization	10	1.98761e-20	1.70597e-17	5.96911	44	0.0491071	5	1.12454e-36	8.63318	58	130	0.0555024
DNA metabolic process	11	7.23671e-16	5.64661e-13	2.47834	97	0.108259	10	1.74346e-25	3.22993	110	659	0.105263
regulation of megakaryocyte differentiation	12	2.81873e-14	2.0161e-11	15.4468	16	0.0178571	43	1.60483e-05	8.41315	10	23	0.00956938
chromatin organization	13	4.50551e-13	2.97468e-10	2.44182	81	0.0904018	9	1.24707e-27	3.8783	94	469	0.0899521
cellular macromolecular complex assembly	14	2.22936e-12	1.36675e-09	2.84688	59	0.0658482	13	1.2844e-24	4.38685	73	322	0.0698565
chromosome organization	15	4.35714e-12	2.49316e-09	2.19994	91	0.101562	11	1.69625e-25	3.38958	103	588	0.0985646
cellular macromolecular complex subunit organization	16	1.37344e-11	7.36764e-09	2.63755	62	0.0691964	14	4.11476e-24	4.15429	76	354	0.0727273
negative regulation of myeloid cell differentiation	18	8.15457e-09	3.88837e-06	5.63693	18	0.0200893	79	0.0051239	4.17358	11	51	0.0105263
response to virus	25	1.66433e-06	0.000571397	3.12186	24	0.0267857	69	0.000839147	2.89595	22	147	0.0210526
RNA splicing	30	1.47411e-05	0.00421742	2.26222	34	0.0379464	45	2.19304e-05	2.76432	33	231	0.031579
negative regulation of translation	31	3.37866e-05	0.00935453	4.68994	11	0.0122768	73	0.00157077	4.73006	11	45	0.0105263
